# Supplementary material for: Inferring tumor-specific cancer dependencies through integrating ex vivo drug response assays and drug-protein profiling
Source: PLoS Comput Biol. 2022 Aug 22;18(8):e1010438. doi: 10.1371/journal.pcbi.1010438 (PMC9436053; doi:10.1371/journal.pcbi.1010438)
Supplement: S1 Table — (XLSX) [file pcbi.1010438.s012.xlsx]

## Sheet: GDSC
S1 Table. The full list of clusters of kinases that have similar drug binding profiles for the GDSC dataset
Representative kinase	Other cluster members
BCR/ABL	ABL2, ABL1
DDR1	DDR2
INPPL1	GRB2
LCK	RIPK2
AURKA	AURKB
FRK	EPHA2
LYN	FYN, YES1
HCK	SRC
MAP2K2	MAP2K1
CDK17	CCNB2, CDK1
AAK1	Q6ZSR9
MAP4K5	MAP4K3, MAP3K1
PRKD2	PRKD3
AFF4	CCNT2, CCNT1, CDK9, CDK12
PTK2	PTK2B
BTK	EPHA4, EPHB4, CSK, PAG1
EPHA5	MYLK
GSK3A	GSK3B, CCNE1, CCNA2
CDK16	CDK4
PAK4	LATS1, MOB1A;MOB1B, MARK3, MARK2
AP2A1	RPS6KA4
PDPK1;PDPK2P	STK4, STK3, RASSF5, IRAK4
PKN1	PRKACB, PRKG1
CHEK1	FER, MAP3K11
CABLES1	FIBP, C2CD5, KIAA0195
STK10	ULK3, SYK
CSNK2B	CSNK2A2, EIF3J, CSNK2A1;CSNK2A3, CLK2, TAOK1, TPRKB, OSGEP, TP53RK, LAGE3, PIM1
MAP4K4	TNIK, ACVR2B, PRKAB2, FES, PDCD10, PRKX;PRKY
PRKCQ	PRKCD
MAPK14	MAPKAPK2, MAPK11
JAK2	CAMK4
INCENP	STK16
EPHB2	EPHA1, EPHB6, FGR, PTK6, EPHB3, TEC, KIT, TESK1, NLK
PKN2	CIT, ROCK2, ROCK1, CDC42BPB
IGF1R	INSR
CDK7	CCNH, ERCC2, MNAT1, CKS1B, FAM58A;FAM58BP, MAPK15
MELK	IKBKE
CDK5	CCNB1
ACVR1	BMPR1A, ADCK3
NTRK1	PIP4K2C
LIMK1	BRAF, NEK9, DYNLL1, LIMK2, ARAF, DYNLL2
AKT1	AKT2, AKT3
RASSF3	RASSF2, PHKG2, ERN1, MINK1, IRAK3, MAP2K6, MAP2K3
CCNK	AFF1, CDK13
AZI2	TBKBP1, TANK, TBK1
CDK6	PIP4K2A
ACVR1B	TGFBR1
ACAD10	DNAJA1
DYRK1A	DCAF7
CAMK2G	CAMK2D
CAMKK2	PDXK
PRKAG2	PRKAG1, PRKAB1, PRKAA1
MAP3K2	PKMYT1
RPS6KA6	RPS6KA3
MAP3K4	MAP3K3, WEE1
ADCK1	AP2B1
MAPK7	TAOK2
PRKCB	DCTPP1, SMC2, PRKCI, NEK7
TGFBR2	IRAK1
RPS6KA1	STK26
CSNK1G3	CSNK1A1
CSNK1D	GAPVD1, TEX264, CSNK1G1, RPS6KA5, BMPR2, STK24
ERN2	MAPK8, MAP3K6, MAP3K5, PRKX
CSNK1G2	STK11, MAPK1
EIF2AK1	NEK1
TYK2	GSKIP, PYGL, PYGB, CDC42BPA
OSBPL3	AK2
PLK1	NEK3
CLK3	ACOX3
FAM83B	CCAR2
ADK	PTPN1, PRKACA
