# Supplementary material for: Inferring tumor-specific cancer dependencies through integrating ex vivo drug response assays and drug-protein profiling
Source: PLoS Comput Biol. 2022 Aug 22;18(8):e1010438. doi: 10.1371/journal.pcbi.1010438 (PMC9436053; doi:10.1371/journal.pcbi.1010438)
Supplement: S2 Table — (XLSX) [file pcbi.1010438.s013.xlsx]

## Sheet: BeatAML
S2 Table. The full list of clusters of kinases that have similar drug binding profiles for the BeatAML dataset
Representative kinase	Other cluster members
BCR/ABL	ABL2, ABL1
LCK	LYN, EPHA2, FYN
INPPL1	GRB2
AURKA	AURKB
HCK	SRC
MAP4K5	MAP3K4
BMP2K	MAP4K4
GAK	MAP3K2
BTK	YES1, PTK6, TEC
Q6ZSR9	AAK1
MAP2K2	MAP2K1
CDK17	CCNT1, CCNT2, AFF1, CDK9, AFF4, CCNE1, CDK12
STK10	MAPK8, PRKX
EPHB4	EPHA4, PAG1, CSK
LATS1	PAK4, MOB1A
MAP4K3	FANCI
ACVR1	BMPR1A
IRAK3	SLK, ULK3, DDB1, TPRKB, ADCK1, RPS4X
PDPK1	MINK1, STK3, STK4, PRKD3, PRKD2, CDK3, RASSF2, RASSF3, MAPK10, IRAK4, CHEK1, ERN1, MAP2K6, SAV1, MAP2K3
CDK16	GSK3A, GSK3B, CCNK, CDK4, CDK13, CCNA2, MAPK7
EPHB2	FGR, EPHB3, EPHB6, EPHA1, KIT, TESK1, NLK
SIK3	STK26, CMPK1, TRRAP, GARS, STK24
MAP4K1	RPS6KA4
PRKCD	PRKCA, PRKCB
MARK3	MARK2, PKN2
RASSF5	MAP3K11, PHKG2, MELK
CDK2	CDK5, DCAF7
CDK6	PIP4K2A
PRKCQ	PRKACB
CAMK2G	CAMK2D
AKT1	AKT2, AKT3
AZI2	TBKBP1, TANK, TBK1
PAK2	AP2B1, AP2M1
JAK2	CAMK4
GSKIP	FAM58A, CKS1B
EIF3J	CSNK2A2, CSNK2B, CSNK2A1
ACAD10	DNAJA1
ACVR1B	TGFBR1, ADCK3
PRKAG1	PRKAB1, PRKAA1, PRKAG2
SYK	MAP3K6, MAP3K5
MAPK9	STK16, DYNLL2
JAK1	ULK1
CCNB1	CCNB2, CDK1, FIBP, CABLES1
RPS6KA3	RPS6KA1
CCNH	CDK7, MNAT1, ERCC2
CSNK1E	CSNK1D
TAOK2	TAOK1
TGFBR2	BRAF
MAP3K3	WEE1
CIT	DCTPP1, ROCK2, SMC2, CDC42BPB, PRKCI, NEK7
ACVR2B	IGF1R, INSR
BMPR1B	AP1G1, RPL35A, SYNGR2, DHCR24, SLC25A5
LIMK2	TYK2
DYNLL1	NEK9
IRAK1	TAOK3
ROCK1	PLK1
CLK2	CSNK1G3, CSNK1G1, TEX264, RPS6KA5, GAPVD1, BMPR2, PDCD10, CSNK1A1
NEK3	RPL10, SNRNP200, SLC16A3, TP53RK, ACTR3
C2CD5	HSP90AB2P
ADK	PIM1, PTPN1
