# Supplementary material for: Inferring tumor-specific cancer dependencies through integrating ex vivo drug response assays and drug-protein profiling
Source: PLoS Comput Biol. 2022 Aug 22;18(8):e1010438. doi: 10.1371/journal.pcbi.1010438 (PMC9436053; doi:10.1371/journal.pcbi.1010438)
Supplement: S3 Table — (XLSX) [file pcbi.1010438.s014.xlsx]

## Sheet: EMBL2016
S3 Table. The full list of clusters of kinases that have similar drug binding profiles for the EMBL2016 dataset
Representative kinase	Other cluster members
BTK	YES1
LYN	LCK, FYN
SRC	HCK
SYK	ULK3, AZI2, TANK, TBK1, MAPK8
WEE1	MAP3K4, ADK
DDR1	DDR2
BCR/ABL	ABL2, ABL1
AURKA	AURKB
CCNT1	CDK9, CCNT2, AFF4
INPPL1	GRB2
MAP2K2	MAP2K1
PAK4	MARK3, MARK2
Q6ZSR9	AAK1, PLK4, BMP2K
CSNK2B	CSNK2A2, EIF3J, CSNK2A1;CSNK2A3
PTK2	PTK2B
PRKAB2	PRKAG1, PRKAG2, PRKAB1, PRKAA1, RPS6KA4, RPS6KA3
LATS1	MOB1A;MOB1B
GSK3A	GSK3B
AFF1	CCNE1
PDPK1;PDPK2P	STK4, STK3
PRKD2	PRKD3
CDK6	FAM58A;FAM58BP
C2CD5	FIBP, CABLES1, TMEM94
CDK5	CCNB2, CDK1, CCNA2
PRKCQ	PRKCD
PTK6	TEC
LIMK1	LIMK2, BRAF
AP2A1	MAP4K1
MAP4K4	TNIK
CCNK	CDK12, CDK13
MARK4	PHKG2
EPHA4	CSK, EPHB4, PAG1
TGFBR1	ACVR1B
ACVR1	BMPR1A
FGFR1	AP2B1, BMPR2, KLHL6
CDK7	CCNH, MNAT1, ERCC2, PAK6, CLK4, CAB39, CDK18
SIK3	ACVR2B
IRAK3	ADCK1, MYH10
PRKCA	PRKCB, PRKCE;PRKCH
MAP4K3	FANCI
DYRK1A	DCAF7, CLK3, MAPKAPK3, CCNI
CDK3	MAPK10, IRAK4, RASSF3, RASSF2, ERN1, MAP2K6, PKN2, MAP2K3
EPHA1	FGR, TESK1, NLK
NEK9	DYNLL1, ARAF, DYNLL2
AKT3	PRKACA
GSKIP	CKS1B
AKT1	AKT2
IGF1R	INSR
TBKBP1	RPS6KA1
CAMK2G	CAMK2D
CAMKK2	PDXK
SNRPF	CKAP5
STK26	ICK
MAP3K2	MAP3K3
TYK2	MAPKAPK5, U2AF1;U2AF1L4
JAK1	RPS6KA5
FES	PDCD10
CSNK1E	GAPVD1
TAOK2	TAOK1
ROCK1	ROCK2
PLK1	LAGE3, TP53RK, OSGEP, OSBPL3
CSNK1D	CLK2, CSNK1A1, TEX264, CSNK1G3, CSNK1G1, STK24
DCTPP1	PRKCI, CDC42BPB, SMC2, NEK7
MAP3K6	MAP3K5, PRKX
MAPK1	CSNK1G2
MAPK3	GRK2, CDKL5
PYGL	PYGB
ACOX3	CCAR2, COMT, PTPN1
