# Supplementary material for: Inferring tumor-specific cancer dependencies through integrating ex vivo drug response assays and drug-protein profiling
Source: PLoS Comput Biol. 2022 Aug 22;18(8):e1010438. doi: 10.1371/journal.pcbi.1010438 (PMC9436053; doi:10.1371/journal.pcbi.1010438)
Supplement: S4 Table — (XLSX) [file pcbi.1010438.s015.xlsx]

## Sheet: GDSC
S4 Table. Inferred protein dependence values for the GDSC dataset
Sample	AAK1	AFF4	AURKA	BCR.ABL	EGFR	FLT3	JAK1	MAP2K2	RET
A3-KAW	0.543957	1.10652	-0.0636128	-0.180518	0.0685771	0.0132347	0.366182	-0.0662276	0.114526
A4-Fuk	0.789848	0.203858	0.246772	-0.190399	-0.0385445	0.0346377	0.549634	0.0470051	-0.0230498
ALL-PO	0.424279	0.474927	0.174251	-0.243613	-0.000836587	0.250682	0.319118	-0.15192	0.306068
ALL-SIL	0.142921	0.360982	0.216397	0.581522	-0.00897529	0.135433	0.186485	-0.174681	0.16251
ATN-1	0.63766	0.807386	0.276734	-0.181432	-0.0312929	-0.0249842	0.391868	-0.117138	0.0414987
AU565	0.270033	0.657935	-0.131276	-0.207402	0.698573	-0.0562552	0.444242	-0.0873581	-0.0898856
BC-1	0.274109	1.42143	0.035456	-0.300718	0.00774164	-0.0179625	0.420949	-0.106209	0.0402658
BC-3	0.512117	1.28348	-0.054089	-0.239662	-0.131858	-0.0859224	0.470512	-0.0413769	-0.0163999
BE-13	0.446179	0.668682	0.269882	0.0905692	-0.129207	0.1167	0.134425	-0.156735	0.162995
BT-20	0.504454	1.07368	-0.0768574	-0.286157	0.056851	-0.0746603	0.489531	0.0152871	-0.0904961
BT-474	0.196794	0.143929	-0.161076	-0.261288	0.777642	-0.0535393	0.406117	-0.120576	-0.0698468
BT-483	0.269197	0.274947	-0.106281	-0.266846	0.170143	-0.0316876	0.655497	-0.109925	0.0127921
CAL-120	0.560599	0.000340812	0.0403692	-0.29247	-0.0538019	0.0710628	0.53193	0.0306732	0.141165
CAL-148	0.535753	0.0379051	-0.054402	-0.269209	-0.0179033	-0.057665	0.520017	-0.0377749	0.0150173
CAL-51	0.607767	0.0909998	0.197336	-0.263532	-0.0625707	0.0237061	0.553278	-0.0939432	0.0207129
CAL-85-1	0.144309	0.464475	0.040242	-0.287024	0.207237	0.0227466	0.335625	0.0480183	0.0271609
CAMA-1	0.439431	0.497708	-0.025769	-0.284504	0.0667713	-0.0144829	0.648917	-0.0899924	-0.0196188
CCRF-CEM	0.447241	0.860889	0.268477	-0.244597	0.0412512	0.0295674	0.360114	-0.134512	0.0994625
CESS	0.238764	0.966292	0.181203	-0.278593	-0.0380774	-0.00761523	0.392125	-0.125276	0.0246371
CMK	0.375779	0.589552	0.0498974	-0.271081	0.175548	0.0180522	0.411831	-0.127793	0.0451319
COLO-824	0.373802	0.810916	0.0140548	-0.203841	0.160995	0.00701075	0.61653	-0.0671319	-0.022697
CTB-1	0.656631	0.772288	-0.0135155	-0.0575893	0.0230834	-0.0521211	0.380639	-0.130133	0.0571152
CTV-1	0.211609	0.814239	-0.0490191	0.584022	0.196078	0.133536	0.146852	-0.111563	0.134947
DB	0.367219	1.22346	-0.090604	-0.20566	-0.0205773	-0.0491836	0.339657	-0.0656688	-0.0220183
DND-41	0.59115	1.2662	-0.0146047	-0.180593	-0.163114	-0.0154114	0.291023	0.0364209	0.0279322
DOHH-2	0.463803	0.753413	0.151892	0.0746624	0.19756	0.0585271	0.459279	-0.132389	0.111209
DU-4475	0.311869	0.743988	0.0838689	-0.298868	-0.0561361	-0.0243401	0.349632	0.363691	-0.0608277
EFM-19	0.625851	0.291337	0.0231444	-0.29245	-0.0539845	0.0454042	0.609277	-0.134389	-0.00958288
EFM-192A	0.358358	0.213115	0.0313832	-0.317357	0.360368	-0.0466946	0.582145	-0.0984647	-0.144226
EVSA-T	0.349177	0.201062	-0.120647	-0.241873	-0.0577558	-0.0518229	0.610778	-0.109561	-0.0615385
Farage	0.433394	0.966261	-0.0867958	0.143959	-0.0466702	-0.0245445	0.357796	-0.120497	0.0323484
GDM-1	0.266097	0.346423	0.0016521	0.0380094	-0.110498	0.204611	0.322087	-0.189168	0.333171
GR-ST	0.607303	0.995545	-0.0669924	-0.114439	-0.109456	-0.0544353	0.4083	-0.104064	0.0426724
GRANTA-519	0.648713	0.801356	0.0320011	-0.0824342	-0.100527	-0.0641812	0.208585	-0.0927947	0.110549
HAL-01	0.397941	0.128517	0.0767664	-0.258601	0.0252875	-0.0238803	0.475657	-0.0467957	0.0401517
HCC1143	0.630602	0.559492	-0.0381658	-0.209053	0.0334998	-0.0124616	0.416414	0.184281	0.037623
HCC1187	0.553937	1.09293	0.333407	-0.192949	0.0655053	0.0547462	0.487892	-0.0968297	0.102035
HCC1395	0.52816	0.653198	-0.0909689	-0.0417833	0.118624	0.0413093	0.275908	-0.0106398	0.136211
HCC1419	0.0870273	0.313706	-0.17422	-0.266447	0.606286	-0.0853471	0.503988	-0.0617477	-0.0890634
HCC1428	0.27767	0.220952	-0.121844	-0.201558	0.0882474	-0.0233628	0.586138	-0.110492	-0.0294643
HCC1500	0.094606	0.674268	-0.107584	-0.234914	0.0831443	-0.0915446	0.556631	-0.0986502	-0.0139348
HCC1569	0.189556	0.598026	-0.129413	-0.296531	0.11658	-0.045407	0.53061	-0.0469929	0.007126
HCC1599	0.433521	0.932232	0.254338	-0.256768	0.112725	-0.00571395	0.421868	-0.115431	0.0217266
HCC1937	0.698332	0.567855	-0.138081	-0.0795083	0.187878	-0.0573656	0.515718	0.00548386	0.0432627
HCC1954	0.387105	1.12142	-0.115061	-0.22469	0.14962	-0.09233	0.595321	0.0534984	-0.0810506
HCC2157	0.543971	0.818211	0.0626472	-0.306118	0.113422	-0.0915694	0.572527	-0.135958	-0.0648087
HCC2218	-0.115055	0.661341	-0.198036	-0.28376	0.823012	-0.093653	0.203096	-0.124763	-0.134064
HCC38	0.414768	0.699756	-0.0318309	-0.153681	0.177405	0.0427028	0.43318	-0.0992078	0.154755
HCC70	0.415871	1.46612	-0.0389145	-0.276597	-0.0597732	-0.04698	0.479569	0.100105	-0.0602002
HDQ-P1	0.472533	0.348402	-0.0386719	-0.229384	0.234198	-0.039271	0.620592	0.0676847	-0.0778163
HEL	0.541711	0.33009	-0.0444868	-0.198379	0.281989	-0.0319876	0.40821	-0.115496	0.0696941
HL-60	0.310396	0.656011	0.174036	-0.352287	-0.102551	-0.032646	0.361589	0.274831	-0.038189
Hs-578-T	0.585147	-0.180338	-0.09186	-0.136122	0.0811213	0.00819772	0.558724	0.128438	0.00724895
HT	0.444631	0.888692	-0.148046	-0.232869	-0.0356115	-0.0740417	0.496213	-0.108183	-0.0590246
JIMT-1	0.578864	0.451509	-0.0493633	-0.183166	0.0304615	-0.0571277	0.548919	0.0552571	0.0219381
JM1	0.54068	1.16853	0.243659	-0.180875	-0.0370646	0.0340031	0.207436	-0.122657	0.125519
JSC-1	0.48715	1.15468	0.224926	-0.207823	-0.0524719	0.0206326	0.330361	-0.0638137	0.112988
KARPAS-422	0.304655	1.08966	-0.10097	-0.101582	-0.116871	-0.0645438	0.382037	-0.124202	-0.00850115
KARPAS-45	0.334125	0.61566	0.225688	-0.224587	0.0758398	0.0793112	0.354612	-0.137809	0.0617562
KE-37	0.497117	0.767449	0.304797	-0.215895	0.100757	-9.07867e-06	0.305773	-0.139768	0.0335417
KG-1	0.342174	0.351359	-0.0445708	-0.0366922	0.00137421	0.0916299	0.242727	-0.0706592	0.251761
KMOE-2	0.225063	0.566601	-0.0699434	-0.340119	-0.139955	-0.0777327	0.258721	0.42761	-0.0574284
KY821	0.526366	0.664953	-0.0525278	-0.225128	-0.0253406	-0.0324552	0.368708	0.307181	-0.0632946
LC4-1	0.184319	1.34506	0.104349	-0.194755	-0.0508002	-0.0131144	0.337164	-0.115401	0.0530763
LOUCY	0.214132	0.901983	0.177507	-0.303005	0.0966326	0.0201708	0.205291	-0.127948	0.0069834
MC116	0.508809	0.900045	-0.0711106	-0.0771786	-0.0434417	-0.0116054	0.528164	-0.0994833	0.0625487
MCF7	0.28863	0.446853	0.230029	-0.248031	-0.00931889	-0.0196491	0.476945	-0.105202	-0.118476
MDA-MB-157	0.322159	0.67778	-0.0171653	-0.194485	-0.0801125	0.0626958	0.276843	-0.120953	0.0788974
MDA-MB-175-VII	0.16931	-0.168359	-0.120974	-0.2743	0.821746	-0.0741811	0.414891	-0.00498557	-0.132641
MDA-MB-231	0.488766	0.61331	0.0300982	-0.328416	-0.0662277	-0.00800263	0.267514	0.257081	-0.061681
MDA-MB-330	0.420389	0.58525	-0.0794521	-0.286671	0.217918	-0.0280401	0.586437	-0.124732	-0.0657659
MDA-MB-361	0.571646	-0.327995	-0.0942639	-0.240281	0.117198	-0.0626794	0.658532	-0.0695784	-0.0754223
MDA-MB-415	0.390046	0.324966	-0.0322047	-0.236109	0.00370945	-0.00193255	0.672029	-0.0173084	-0.045112
MDA-MB-436	0.587728	0.126415	-0.0478261	-0.241171	0.050879	-0.041834	0.654189	0.16565	-0.0763887
MDA-MB-453	0.347891	0.299098	-0.108067	-0.230557	0.146963	-0.0759744	0.490334	-0.110469	-0.0440833
MDA-MB-468	0.313811	0.879283	0.339199	-0.266969	0.164778	0.0384115	0.412273	-0.030039	0.0862401
ME-1	0.393543	0.364634	-0.10062	-0.237141	0.0885787	-0.0304912	0.341784	0.143892	-0.00126722
MFM-223	0.464169	0.331792	0.00866213	-0.156242	-0.0390906	0.0233476	0.53127	-0.0576829	0.0852173
ML-2	0.429204	0.91756	0.299546	-0.345771	-0.0952167	0.0106172	0.380502	0.0193091	0.036445
MOLM-13	0.589152	0.611326	0.0926406	-0.126407	-0.199324	0.335695	0.215578	-0.0886313	0.383169
MOLT-13	0.257622	1.0459	0.261628	-0.245281	0.0235988	0.0492074	-0.0275144	0.144401	0.0672074
MOLT-4	0.368843	0.719302	0.352281	-0.249217	0.0388706	0.0269857	0.352551	-0.133035	0.0196045
MONO-MAC-6	0.578352	0.685992	0.0412982	-0.0526344	-0.166164	0.331973	0.238163	-0.111601	0.407354
MRK-nu-1	0.261568	0.315068	0.109587	-0.265119	0.0221085	-0.0652008	0.586867	-0.105406	0.0201931
MY-M12	0.150459	0.580923	0.0996602	0.423405	-0.154821	0.0944528	0.319863	-0.0621406	0.200469
NB4	0.379068	0.956739	0.27543	-0.321357	-0.0878674	-0.011591	0.206534	0.241873	-0.0178043
NKM-1	0.413457	0.798672	0.0732949	-0.105647	-0.158211	0.314253	0.151532	0.0131154	0.394608
NOMO-1	0.614923	0.970801	0.0835648	-0.281125	-0.0719582	0.0154237	0.302613	0.303322	0.0622254
NU-DUL-1	0.510724	0.963908	-0.0143606	0.0480761	-0.0521355	0.0134505	0.365008	-0.118706	0.107115
OCI-AML2	0.420807	0.733369	0.197686	-0.274805	0.00106625	0.0447852	0.432885	0.182651	0.0855632
OCI-AML3	0.342344	0.845556	-0.108184	-0.328692	-0.151719	-0.0982447	0.165234	0.470841	-0.0778129
OCI-AML5	0.370801	0.577724	0.185774	-0.284306	-0.114158	0.199686	0.353218	0.105261	0.247638
OCI-LY-19	0.482893	0.855104	0.347087	-0.208657	-0.0073787	0.0777324	0.336098	-0.0713935	0.1226
OCI-M1	0.556467	0.580734	-0.0641852	-0.236105	-0.0247405	-0.0228791	0.394352	-0.101658	0.0699677
OCUB-M	0.114696	0.484253	0.155297	-0.313365	0.427156	-0.0457021	0.344159	-0.140243	-0.0301399
P12-ICHIKAWA	0.370171	0.824948	0.303433	-0.216563	0.0610346	0.0278336	0.239544	-0.0813665	0.0826329
P30-OHK	0.465089	0.998625	0.194858	-0.210274	0.0378185	0.0494758	0.354425	-0.136301	0.0958271
P31-FUJ	1.04126	0.573719	-0.0108407	-0.0324	0.0847153	-0.0802089	0.271651	0.132204	0.0582077
PF-382	0.212234	0.804786	0.141497	-0.10344	0.201514	0.0823566	0.375196	-0.139444	0.108453
PL-21	0.637666	1.02243	-0.0203447	-0.329364	-0.0999839	-0.0324021	0.422171	0.0994743	-0.0083688
QIMR-WIL	0.459165	1.00683	0.242681	-0.141395	0.00124905	0.00521193	0.406798	-0.115103	0.0898016
RC-K8	0.425035	1.21937	-0.095622	-0.0882398	-0.0762756	-0.0495955	0.43448	-0.0784698	-0.0504636
RL	0.308672	1.23693	-0.0673808	-0.136092	-0.10424	-0.0288734	0.0120157	-0.0826528	0.100099
RPMI-8402	0.368741	0.765532	0.038199	-0.263476	0.0866049	0.0288069	0.315578	-0.143018	0.0517874
RS4-11	0.351008	0.930054	0.33438	-0.271615	-0.130013	0.0471048	0.322219	-0.16224	0.0576045
SCC-3	0.342677	1.51419	-0.0896766	-0.220025	-0.130924	-0.0304636	0.0267048	0.197583	0.0613917
SIG-M5	0.471804	0.966919	0.241311	-0.313274	0.0156603	0.0468637	0.3965	0.0212553	0.0812686
SLVL	0.337335	0.972744	-0.106779	-0.151612	-0.122207	-0.0236948	0.172061	-0.0731083	0.0519311
SU-DHL-10	0.43387	1.05492	0.167737	-0.129044	-0.0430655	0.00403173	0.304216	-0.145048	0.059496
SU-DHL-16	0.395285	0.773953	0.172843	0.0480122	-0.0532244	0.0803086	0.348796	-0.155	0.11707
SU-DHL-4	0.313613	0.821732	-0.140462	0.0826352	-0.103896	-0.0266978	0.395957	-0.102387	0.0394616
SU-DHL-5	0.586799	0.921566	0.17725	-0.0819033	-0.0880506	0.0440859	0.364638	-0.12708	0.107948
SU-DHL-6	0.40819	0.863844	-0.0214886	0.0450094	0.0297068	-0.0234228	0.358046	-0.146167	0.0254727
SU-DHL-8	0.530112	1.07864	0.148803	-0.198134	-0.0413308	0.0040152	0.339934	-0.138423	0.132476
SUP-B15	0.236948	0.573807	0.216497	0.364052	-0.111428	0.10308	0.336695	-0.125795	0.171185
SUP-T1	0.285094	1.28671	-0.00402439	-0.126251	0.0961078	0.0430454	0.335389	-0.129762	0.0544018
T47D	-0.029998	0.226689	-0.0939885	-0.306627	0.0204945	-0.083276	0.40663	-0.13378	-0.0502033
TALL-1	0.666309	0.68081	-0.0545098	-0.216839	0.0573764	-0.0315178	0.224919	0.171553	-0.0407024
THP-1	0.430282	0.840123	-0.0788976	-0.17899	0.212868	-0.0512243	0.523622	-0.0857327	-0.0227275
TK	0.645683	0.402748	0.0176846	-0.151407	-0.133004	-0.0404907	0.508639	-0.101257	0.114579
TUR	0.50615	1.25464	0.0555157	-0.246164	-0.0213177	-0.0353694	0.421182	-0.101105	0.0282653
UACC-812	0.206043	0.530355	-0.0649173	-0.0662404	0.248869	-0.0477786	0.466254	0.114662	-0.0666245
UACC-893	0.216326	0.324821	-0.159253	-0.259805	0.485566	-0.0759003	0.583091	-0.0130237	-0.0906173
VAL	0.532505	0.94739	0.197365	-0.0916179	0.00776972	0.0569256	0.341419	-0.144178	0.16551
WSU-DLCL2	0.574571	0.761633	-0.0311912	-0.124822	-0.13445	-0.0676951	0.0476837	-0.0482767	-0.00344209
YT	0.563215	0.260412	-0.0884786	-0.190569	-0.119652	-0.0237844	0.31552	-0.0753952	0.0651315
