# Supplementary material for: Inferring tumor-specific cancer dependencies through integrating ex vivo drug response assays and drug-protein profiling
Source: PLoS Comput Biol. 2022 Aug 22;18(8):e1010438. doi: 10.1371/journal.pcbi.1010438 (PMC9436053; doi:10.1371/journal.pcbi.1010438)
Supplement: S5 Table — (XLSX) [file pcbi.1010438.s016.xlsx]

## Sheet: beatAML
S5 Table. Inferred protein dependence values for the BeatAML dataset
Sample	AKT1	AURKA	BCR.ABL	CDK17	FLT3	INPPL1	LCK	MAP2K2	MAP4K5	NQO2	NTRK1	PDGFRB	RET	RIPK2	TNK2
12-00023	0.00568517	-0.518695	0.0669899	2.29272	-0.062345	-0.00554456	0.0981015	1.9178	0.21702	-0.0342055	0.226847	-0.0745738	0.519366	0.00939435	0.0787134
12-00032	0.00452445	-0.497317	0.177208	0.768771	0.0400709	0.0167381	0.146041	1.66149	0.483203	-0.28192	0.0745499	-0.213432	0.84551	0.174093	0.0992209
12-00069	0.0075911	-0.322915	0.156203	1.86287	0.147125	-0.00223971	0.0705006	1.73566	0.160036	-0.101415	0.160373	0.0480429	0.738077	0.0173475	0.217058
12-00109	-0.0074027	-0.188117	-0.0613543	1.78256	0.763353	-0.00761773	-0.00435137	0.693479	0.968014	0.0341981	0.243971	-0.312128	0.125372	0.164751	0.0631441
12-00127	-0.00713508	-0.370442	-0.151168	1.09298	1.19827	-0.0086496	-0.0801372	0.0420677	0.249735	-0.0304737	0.0931624	-0.339624	0.107965	-0.0774665	-0.107218
12-00150	-0.0195192	-0.28652	0.0577304	1.5733	-0.0730483	0.0291819	-0.0129781	-0.099942	1.32253	-0.234975	0.104475	-0.0536954	0.528521	0.167418	0.0716886
12-00161	-0.0045821	-0.218715	-0.163428	1.28426	0.472118	-0.00527926	-0.0501165	-0.147544	0.36759	-0.0515712	0.132688	-0.189448	0.564767	-0.122197	-0.133196
12-00211	-0.00814606	-0.314694	-0.263337	1.30061	0.389345	-0.0332164	-0.15445	-0.490072	0.199408	-0.00198874	0.0442362	-0.214337	0.0334458	-0.134838	-0.0948128
12-00219	0.00224698	-0.568518	0.136891	1.06066	0.303757	0.0290195	0.0584024	1.31726	0.927604	-0.322012	0.0473871	-0.141019	0.660173	0.133105	0.116449
12-00258	0.021239	-0.351811	-0.209293	2.34974	0.00468095	0.00271074	-0.0853158	0.450194	0.351405	-0.279281	0.133011	-0.475341	0.177167	0.00541372	-0.0617309
12-00262	0.00289416	-0.544589	0.220144	0.791787	0.206262	0.0342751	0.18654	1.38021	0.90448	-0.276136	0.102336	-0.136561	0.733354	0.277824	0.152136
12-00268	-0.0195567	0.114115	-0.125152	1.69026	0.383614	0.000762022	0.0317818	1.18511	1.28091	-0.255371	0.0598728	-0.271925	0.131578	0.126263	0.017915
12-00294	-0.00247004	-0.26589	0.27204	1.03472	0.568265	0.031659	0.152085	1.56351	0.455708	-0.190256	0.144123	-0.149883	0.756559	0.145832	0.132166
12-00301	0.00297904	-0.301443	0.0795901	1.76538	0.492401	0.0298552	0.122029	1.09207	0.147449	-0.298074	0.129165	-0.163376	0.306697	0.166346	0.0775629
12-00372	-0.00451324	0.0185063	-0.177172	1.48839	1.00878	-0.0265919	0.0809212	0.41492	0.818553	-0.284007	0.167883	-0.54509	0.666535	0.16136	0.0900841
12-00423	0.0196599	-0.503715	-0.0684194	1.24565	0.112936	0.010682	-0.0667105	0.256132	0.181389	-0.299673	-0.00965899	-0.279207	0.496896	0.0213307	-0.0625057
13-00028	-0.0169538	-0.15891	-0.15018	0.908363	-0.0564498	0.0281514	-0.184674	1.42288	0.128307	-0.0713379	0.110067	-0.18805	-0.0639758	-0.0773379	0.087999
13-00034	0.0126242	-0.403921	-0.145002	2.03545	-0.10612	0.025877	-0.166134	0.660192	0.0458866	-0.264876	0.0256155	-0.237525	-0.251238	-0.164325	-0.0636636
13-00098	-0.0229232	-0.136414	-0.0864335	1.67564	0.0842501	0.00256494	-0.0831418	-0.610671	0.959109	-0.17813	0.0713639	-0.461211	0.0877602	0.0475033	-0.0209905
13-00118	-0.0015412	-0.242973	-0.0557177	2.68592	0.389951	0.00998347	-0.0315041	0.902928	0.784116	-0.0705815	0.217591	-0.24309	0.206738	-0.0157671	0.0652347
13-00123	0.0117681	-0.282794	0.26987	0.660711	0.715963	0.0254488	0.131159	1.44823	0.522629	-0.357561	0.0524524	-0.114473	0.424714	0.156373	0.199514
13-00145	0.00350072	-0.379804	-0.0822358	1.00955	0.346066	-7.46086e-06	0.0418141	0.918338	1.35052	-0.25451	0.167783	-0.136035	0.36601	0.00129041	0.0533213
13-00146	-0.0296507	0.0238356	0.157985	0.632603	0.551487	0.0434618	0.0641013	0.0898142	0.356326	-0.340746	0.103315	-0.492052	0.25662	0.36875	0.0579657
13-00147	-0.0237403	0.0747952	0.155982	0.746102	0.898967	0.00894045	0.105612	0.0483057	0.651053	-0.221405	0.125199	-0.361306	0.522673	0.257716	0.0690814
13-00149	-0.0125087	-0.133647	0.148757	1.13508	0.0667912	0.029024	0.0184657	-0.319644	1.19578	-0.282656	0.100585	-0.206956	0.291492	0.00999833	0.0587461
13-00150	-0.0256895	-0.110623	0.110422	1.71024	0.151674	0.0124707	0.0899029	0.415179	0.62326	-0.288535	0.0190704	-0.380228	0.0603469	0.254247	-0.00262572
13-00157	0.00188823	-0.120069	0.16625	1.75812	0.465353	0.0249315	0.136694	1.57707	-0.327706	-0.366731	0.0296114	-0.3142	0.453295	0.126276	0.103148
13-00160	-0.00308515	0.0965946	0.178993	1.95417	0.143327	0.0254517	-0.0171256	0.513301	0.533538	-0.346381	0.0675382	-0.354956	0.51479	0.0476767	0.00644705
13-00163	-0.00122498	-0.0604206	-0.135747	0.218996	0.507869	0.0255026	-0.0812214	0.0292982	0.0554574	-0.080774	0.0894185	-0.118403	0.572424	0.14513	0.117141
13-00165	-0.0256674	0.0463258	-0.169224	1.28171	1.02729	-0.0308739	0.0532523	-0.423603	0.619265	-0.2495	0.121435	-0.486653	0.571327	0.171877	0.0397871
13-00166	-0.024461	0.0571766	0.0759984	0.386284	0.31508	0.0038324	0.171073	0.0990355	0.560827	-0.118831	0.152448	-0.311968	0.0382958	0.143943	0.0462132
13-00186	0.0030674	-0.358912	0.0564649	1.19769	0.687927	0.0183135	0.117322	1.02314	0.574866	-0.402332	0.113422	-0.245172	0.418458	0.176008	0.12989
13-00195	-0.00226746	-0.360588	0.242778	1.68598	0.259411	0.015396	0.258349	1.45853	0.221737	-0.249813	0.0605476	-0.337377	0.727196	0.391895	0.136318
13-00204	0.00799048	0.130941	-0.248033	1.33021	1.38537	-0.0288184	0.00607466	-0.151531	0.529625	-0.199684	0.183261	-0.510329	0.397065	0.122871	0.0438831
13-00226	0.000849843	-0.294728	0.031819	1.67295	0.382605	-0.00712917	0.0781326	2.00033	-0.166967	-0.141804	0.123819	-0.241298	0.353	0.143785	0.0773806
13-00232	-0.0109212	-0.450083	0.095548	1.63195	0.573539	0.00445327	0.0761846	1.4432	0.795225	-0.232627	0.12472	-0.204741	0.372817	0.072144	0.129161
13-00236	-0.0126442	-0.154388	-0.147575	1.61988	0.542578	-0.0188507	-0.0246667	-0.478297	0.866835	-0.300491	0.0731622	0.0304878	0.183369	0.0507837	0.03896
13-00237	-0.0114218	-0.362313	0.23323	1.32203	0.114815	0.0257535	0.191079	2.06925	0.297847	-0.281379	0.0781443	-0.0971926	0.737872	0.0734412	0.129871
13-00245	0.00539571	-0.232171	-0.180659	1.73608	0.0834257	-0.0241765	0.00294327	0.408951	0.32586	-0.182813	0.103582	-0.656195	0.0968073	0.0620653	0.00671648
13-00255	-0.0134874	-0.430089	0.243359	1.54849	0.279296	0.0274844	0.176602	2.28493	0.374304	-0.156471	0.132385	-0.346836	0.815205	0.152468	0.0874883
13-00260	-0.0189686	-0.0720101	-0.0922583	0.0332637	0.322434	-0.0213868	0.0244658	0.536071	0.618227	-0.211501	0.0184064	-0.539822	0.568664	0.0119042	0.0773506
13-00262	-0.00484002	-0.0603997	-0.295899	1.14961	1.42372	-0.0364007	-0.00859036	0.943793	0.668152	-0.195501	0.194463	-0.0737835	0.377766	-0.0633981	0.0659773
13-00266	0.00478288	-0.0954897	-0.119625	0.799567	0.238439	-0.0114315	-0.150554	1.96049	0.0249461	-0.077674	0.0771353	-0.482799	0.463495	-0.0240889	0.113963
13-00268	-0.00726846	0.153666	-0.339998	0.785205	0.226528	-0.0464919	-0.07475	0.242826	-0.236531	-0.410764	0.0830589	-0.299228	-0.15362	-0.00969972	-0.105364
13-00281	-0.00222108	-0.185119	-0.185208	0.249586	0.383334	-0.0343808	-0.0921852	0.601105	0.476941	-0.0248284	0.0939352	-0.249404	-0.24937	-0.195862	-0.0064588
13-00294	-0.000194857	-0.214398	0.0239405	2.67848	0.207344	-0.000988514	0.0620252	-0.0618753	0.830559	-0.228666	0.107413	-0.273723	0.528342	0.0837287	0.0716146
13-00331	-0.0252257	-0.0401499	-0.0817747	0.992803	0.869891	0.0105961	-0.0327172	0.273084	1.00642	-0.0756716	0.181683	-0.25839	0.0606387	0.194304	-0.0503778
13-00337	0.00374746	-0.424661	-0.133163	1.39354	1.24536	-0.0246978	0.108076	0.964132	0.456329	-0.180076	0.135937	-0.32712	0.354644	0.153253	0.0823936
13-00353	0.00580956	-0.503259	0.0220054	2.24953	0.269983	-0.026939	0.00404988	0.658308	0.467973	-0.111699	0.0993297	-0.481146	0.42557	0.065131	0.0907272
13-00354	0.0100926	-0.427272	0.253499	1.36675	0.503196	0.0439603	0.169252	1.42785	0.25547	-0.177433	0.0999774	-0.189713	0.784842	0.200315	0.116851
13-00393	0.0119927	-0.0735171	-0.0170428	1.96245	0.200987	0.0270243	0.0893029	0.994	0.683857	-0.301901	0.064146	-0.0614149	0.662733	0.0650147	0.0759979
13-00396	0.00394866	0.064105	-0.0424382	1.19712	0.576886	0.0123206	0.0157696	1.1141	0.212664	-0.195731	-0.0182917	-0.669193	0.676732	-0.254222	0.0523906
13-00406	0.00339931	-0.195616	0.00559135	1.08602	0.578552	-0.00137943	0.110504	2.14403	0.576732	0.0403303	0.137836	-0.0393275	0.46012	-0.0185753	0.172046
13-00419	-0.00581278	-0.488274	-0.214983	2.17702	0.736236	0.00158725	-0.102744	0.781188	0.445665	-0.095815	0.112337	-0.208618	0.419811	-0.15137	-0.0416594
13-00420	0.0181291	-0.12472	0.00515168	2.21183	0.077542	-0.0102846	0.163441	1.04471	0.755922	-0.292493	0.106407	-0.198868	0.093023	0.0611294	0.0377379
13-00421	0.0367725	-0.594872	0.0475584	1.56613	0.331973	-0.0249095	0.0893228	1.78202	0.298461	-0.236085	0.077081	-0.2327	0.2054	0.0599655	0.0830025
13-00425	-0.00425914	0.0391409	-0.139173	1.66237	0.976258	-0.0165266	0.0235323	0.617035	0.662519	-0.396892	0.132511	-0.554286	0.593411	0.0517408	0.0762967
13-00450	-0.00967078	-0.164024	-0.256036	1.67424	1.07682	-0.011422	0.00973121	1.69057	0.566365	-0.249763	0.120884	-0.347784	0.538856	-0.026206	-0.0376252
13-00454	-0.0148303	-0.0451378	-0.0967986	2.40434	-0.248512	0.0118319	-0.0716966	1.5609	-0.224741	-0.0219994	0.080655	-0.377967	-0.0367081	0.217049	-0.107514
13-00468	0.00130551	-0.194821	0.0392245	2.18538	0.195397	0.00497231	0.0711702	1.42885	0.585076	-0.284144	0.0939491	-0.412857	0.648204	0.131835	0.130821
13-00487	0.0167507	-0.225485	0.148124	1.00807	0.661393	0.0160589	0.176728	1.29887	0.268331	-0.200457	0.122645	-0.288199	0.375094	0.104054	0.159678
13-00494	-0.020522	-0.0229351	-0.0352736	2.30806	0.548546	0.0130393	-0.0674517	-0.121945	0.833851	-0.303058	0.0729792	-0.257089	0.51015	-0.0175962	0.0709156
13-00497	0.0167624	-0.411868	0.254682	1.17565	0.550329	0.0258326	0.089326	1.21515	0.546345	-0.295093	0.129998	-0.208498	0.64432	0.0957872	0.165602
13-00500	-0.0131765	-0.0920694	0.039857	1.17027	0.502468	0.0172023	0.110098	-0.272191	1.02073	-0.217433	0.111808	-0.437328	0.225422	0.116211	0.00146029
13-00513	-0.0116262	0.0375587	0.0622352	1.70675	0.405595	0.0129869	0.0218081	0.570096	0.734679	-0.109066	0.102696	-0.29968	0.445182	0.0192929	0.0256622
13-00515	0.00246631	-0.371609	0.305645	1.00283	-0.016726	0.0236714	0.123903	2.44837	0.43712	-0.240759	0.0285328	0.0556903	0.763483	-0.00139242	0.13094
13-00535	-0.00708205	-0.108715	-0.22406	1.19316	0.125291	-0.0313539	0.0266114	2.01131	0.780757	-0.370389	0.0295155	-0.3196	0.267884	0.104483	0.0916
13-00537	-0.0203148	-0.031782	-0.177044	2.03095	-0.312919	-0.00790302	-0.136768	0.788728	0.986736	-0.29784	0.0811613	-0.303876	0.0365424	-0.0985779	-0.0175483
13-00544	-0.0116315	-0.219406	-0.0668738	2.03146	-0.106506	0.0131154	-0.0113999	0.228288	1.14333	-0.197257	0.0775161	-0.214659	0.171787	-0.0893746	0.0479895
13-00545	0.0277677	-0.479999	-0.113908	1.39714	1.03444	-0.0505161	0.19471	0.784351	0.883069	-0.302642	0.123773	0.0961407	0.208035	0.157781	0.194509
13-00551	0.00785865	-0.606301	0.242186	1.35603	0.342625	0.0160906	0.228106	1.41902	0.412284	-0.24405	0.135101	-0.0989675	0.736336	0.211683	0.141046
13-00552	0.00458862	-0.518035	0.193787	1.31299	0.341833	0.0101012	0.213104	2.16975	0.743283	-0.222919	0.112741	-0.128997	0.4999	0.213952	0.150004
13-00557	0.00319003	-0.0442436	0.118484	2.13511	-0.0435434	0.00242912	0.0438027	0.255035	0.4659	-0.357141	0.107381	-0.271476	0.671719	0.120115	0.163842
13-00558	0.00484993	-0.128388	-0.0577687	2.61894	0.0372132	0.00256275	-0.0719464	0.107335	0.301487	-0.292453	0.133114	-0.29191	0.459147	0.0583499	0.0597199
13-00562	0.023804	-0.173207	0.255581	1.31688	0.140035	0.0520933	0.0925432	1.63261	0.766221	-0.281925	0.125047	-0.123209	0.743577	0.181967	0.124419
13-00578	-0.00797379	-0.0974074	-0.122503	1.76812	1.02619	-0.0157014	0.0337087	-0.583082	0.67873	-0.353952	0.124477	-0.479889	0.504675	0.0898549	-0.00111422
13-00593	-0.00836559	-0.118177	0.120508	1.23806	0.803581	-0.00172826	0.188715	1.0687	0.723179	-0.403625	0.140956	-0.0960078	0.896609	0.179217	0.156174
13-00602	-0.00853681	0.0299494	-0.25918	-0.540197	-0.116957	-0.0104092	-0.0909443	1.64245	-0.213424	-0.39663	0.0984897	-0.729737	0.230009	-0.0728361	0.0138671
13-00615	-0.0126507	0.409698	-0.0714642	1.47589	0.383903	-0.011523	-0.0668255	2.02196	0.53771	-0.23125	0.135269	-0.166817	-0.0214579	-0.0925334	0.0537321
13-00636	-0.0128933	0.10276	0.0452965	0.178279	1.06719	-0.0544652	-0.176545	0.844881	0.235949	0.248081	0.0457768	-0.292863	-0.168943	-0.112113	0.112949
13-00650	-0.0228659	0.0849748	-0.0406352	0.446662	0.661919	-0.00771216	-0.104118	-0.455288	0.646367	-0.118273	0.099123	-0.586571	-0.0747638	-0.0794171	0.0343596
13-00658	-0.0137175	-0.339387	0.0208586	2.3328	0.528916	0.00191471	0.0563621	0.303933	0.543772	-0.280563	0.0626648	-0.515608	0.343083	0.125167	-0.0249985
14-00013	-0.0235594	-0.284626	-0.333622	0.270239	0.56927	-0.0263792	-0.216046	-0.0244058	-0.283414	-0.026021	-0.0166644	0.0807242	-0.0904922	-0.0450951	0.0497375
14-00015	-0.0252983	0.0970432	-0.107818	0.576024	0.165297	0.0209303	-0.089943	1.55202	-0.570532	-0.0347323	0.102985	0.482544	0.334262	0.169694	0.0907331
14-00021	-0.0215702	-0.420854	-0.255567	0.955117	0.00380937	-0.032382	-0.117001	-0.529407	0.443886	-0.152385	0.074638	-0.00343358	-0.239736	0.0846884	0.030204
14-00023	0.00269503	-0.220843	-0.212241	1.18198	0.689318	-0.0230959	0.0348466	-0.0694059	-0.386412	-0.0742336	0.14657	0.0287215	0.0819282	0.169055	0.221451
14-00034	-0.0118276	-0.235119	0.0387226	1.64131	0.235238	0.0227022	-0.0661959	-0.441812	1.09001	-0.191409	-0.0024286	-0.460795	-0.045004	0.0431362	-0.0601282
14-00044	-0.0128597	-0.251053	-0.194847	2.03496	0.328071	-0.00271344	-0.0792925	0.698857	1.29491	-0.28627	0.12861	-0.309136	0.00141828	0.0204864	-0.0136116
14-00045	0.000201689	-0.0978358	-0.114776	0.950514	1.64979	-0.0234757	0.0817749	0.173408	0.608909	-0.204054	0.165201	-0.281433	0.574901	0.0314188	0.0845016
14-00052	0.0175758	-0.0906925	0.0999225	1.87128	0.0522068	0.0166289	0.0883666	1.43728	0.463296	-0.304157	0.171614	-0.417459	0.277897	0.104024	0.171788
14-00061	-0.024822	0.125815	0.167881	1.36632	0.153622	0.041892	-0.020405	-0.133346	0.913714	-0.245096	0.0881344	-0.506079	0.428694	0.163844	0.0560105
14-00079	0.0154859	-0.201643	-0.00718989	1.51461	1.14794	-0.0255541	0.16876	0.495304	-0.181223	-0.233129	0.168671	-0.11133	0.704539	0.0778437	0.198293
14-00083	0.00540208	0.237351	-0.162743	1.60562	0.36754	-0.0299311	-0.0241161	-0.69755	-0.0897463	-0.352058	-0.0388645	-0.201058	0.156963	0.0876193	-0.0562848
14-00092	0.00607491	-0.326534	0.123756	2.40319	0.314542	0.00539644	0.176357	1.85816	0.288211	-0.253901	0.117434	-0.309272	0.337903	0.185933	0.0535388
14-00125	0.0234443	-0.33522	0.0474543	1.44736	0.276187	0.0106772	0.0674373	1.4957	0.494936	-0.278646	0.110734	-0.0877389	0.512811	0.136149	0.218902
14-00126	0.00977817	-0.130846	0.0574714	1.53979	1.08971	-0.0131824	0.116285	0.840495	0.341447	-0.181618	0.20374	-0.161241	0.673415	0.0886014	0.184525
14-00127	-0.00350298	-0.179265	-0.295581	1.46288	0.294721	-0.0248471	-0.107898	1.91152	0.896481	-0.146789	0.093939	-0.020759	-0.145193	-0.183875	0.00800601
14-00141	-0.00461364	0.0316278	0.0616833	0.304551	1.24208	0.0134379	0.00377185	-0.14775	0.527744	-0.187027	0.0786124	-0.48972	0.585066	0.0267889	0.0442343
14-00193	0.00632263	-0.0821982	-0.0217627	1.31478	-0.148639	0.0132264	0.0692672	2.0153	0.980346	-0.26175	0.127176	-0.317278	0.425098	0.0134213	0.032893
14-00212	-0.0134386	-0.0615923	0.00635055	2.1206	-0.0461652	0.00833223	-0.112081	0.0399102	0.980702	-0.188373	0.136012	-0.35914	0.138116	0.0453045	-0.0177118
14-00228	-0.0176603	0.121235	0.0881166	1.86799	0.210513	0.0108118	0.0548826	1.50612	0.630601	-0.225068	0.0677596	-0.44345	0.312463	0.126267	0.0730335
14-00231	-0.00166946	-0.303315	-0.125425	3.13462	0.21179	-0.028686	-0.0305018	-0.223315	0.379235	-0.198226	0.112473	-0.235547	0.201989	-0.0293812	0.0382372
14-00240	-0.0109842	-0.0445643	0.0335629	2.03608	-0.0695009	0.0111174	0.126592	2.25728	0.555968	-0.0232324	0.028901	-0.34778	0.23997	0.123178	0.106082
14-00259	0.0127021	0.0379191	0.326543	1.65301	0.524881	0.0473877	0.186786	1.01949	0.410327	-0.296318	0.048235	-0.376009	0.75505	0.218466	0.138833
14-00270	0.00942808	-0.235034	-0.140131	3.06427	-0.00801781	-0.0235233	0.03482	-0.469094	0.795057	-0.294397	0.0916131	-0.243754	-0.0605532	0.054669	-0.0354086
14-00272	0.00356493	-0.0781091	-0.0548802	1.99634	0.151574	-0.00880353	-0.0576386	0.535482	0.939265	-0.344559	0.0989366	-0.230125	0.315584	-0.194605	0.107728
14-00279	0.0145374	0.0233459	0.312607	1.04645	0.40635	0.0372286	0.194144	1.14583	0.412026	-0.0979923	0.063504	-0.372593	0.752571	0.142115	0.194071
14-00289	0.0042197	0.273851	-0.241585	1.24853	-0.136031	-0.0151899	-0.0961306	2.45262	-0.071434	-0.0996461	0.178202	-0.0699338	-0.107078	-0.00427914	0.0194429
14-00329	0.00702834	-0.374611	0.276619	1.40156	-0.159414	0.0282079	0.105496	1.42994	0.680474	-0.19505	0.115423	0.194272	0.875951	0.0718556	0.175163
14-00330	0.0134742	-0.15727	-0.182688	2.18844	-0.0230598	-0.00122179	-0.0307809	1.52045	0.624756	-0.32594	0.0493006	-0.159768	0.0363145	-0.0804844	-0.0931458
14-00335	0.00324333	-0.154573	0.0279559	2.41486	-0.0268267	-0.017688	0.036234	-0.480294	0.985731	-0.279984	0.113841	-0.454818	0.103002	0.0219176	0.0121057
14-00356	0.0120655	-0.209518	0.184256	1.47984	0.045848	0.00864994	0.142682	0.613415	0.29598	-0.387925	-0.0378418	-0.0186298	0.969057	0.20396	0.137068
14-00359	0.00909897	-0.37239	0.0382203	-0.640539	0.71192	-0.0602874	0.0704715	0.654363	-0.04969	-0.14658	-0.0236426	-0.555949	0.436133	-0.00941936	0.106228
14-00376	0.0141131	-0.172092	-0.131887	2.48264	0.0824753	-0.0383966	0.0266175	-0.801966	0.074225	-0.361327	0.0553171	-0.477617	0.200963	0.218091	0.0187709
14-00397	0.0146057	-0.175379	0.234344	1.44779	0.370504	0.0360045	0.193602	0.524524	0.612203	-0.233158	0.126553	-0.183816	0.746313	0.238659	0.161758
14-00422	0.0249079	-0.362532	0.102127	1.28799	0.402682	0.0204291	0.178854	0.820474	0.246495	-0.375917	0.0586519	-0.350634	0.665967	0.01415	0.210686
14-00447	-0.00692012	0.0965887	0.0331169	1.10353	0.871257	0.0352479	-0.0818266	-0.255362	0.42361	-0.390294	0.0524097	-0.424376	0.536395	0.108371	0.00111252
14-00448	-0.0113567	-0.0413104	-0.0428287	0.822052	0.274794	-0.00519456	0.0678213	-0.629737	0.589821	-0.470883	0.0600675	-0.347699	0.370712	0.220404	0.0564794
14-00455	0.00651327	0.396474	-0.128628	0.826609	0.607485	-0.00259048	0.0896603	-0.897983	0.112026	-0.509876	-0.0446254	-0.305422	0.152703	0.239132	0.0025257
14-00464	0.0408156	-0.659404	-0.0437543	2.27098	0.369181	0.0054585	-0.00742029	-0.299314	0.535881	-0.130965	0.0602515	-0.49371	0.267895	-0.132892	0.0323293
14-00477	0.0528046	-0.455437	-0.140016	1.45882	0.555979	0.010654	0.117178	0.979084	0.689329	-0.397488	0.0780301	-0.490224	0.188015	0.090889	0.123982
14-00495	-0.0184219	-0.149751	0.00425738	0.940502	1.53273	-0.00531232	0.1413	0.423162	0.440757	-0.149622	0.151121	-0.485527	0.594038	0.151708	0.0689242
14-00504	-0.0276684	-0.135762	0.342176	1.54543	-0.0911693	0.0137536	0.1041	-0.32193	0.618999	-0.0995936	0.0651333	0.0324592	0.736105	0.10552	0.152255
14-00514	-0.00495897	-0.13339	-0.153401	1.69469	0.48078	-0.0122554	-0.0416584	-0.26916	0.954711	-0.372759	0.0984751	-0.531143	0.206696	-0.0836638	-0.0240492
14-00527	0.0120536	0.227433	-0.038125	1.51763	0.358714	0.00673812	0.104477	2.11096	0.570987	-0.363962	0.0706522	-0.377083	0.181513	-0.0542999	-0.0253546
14-00528	0.0326574	-0.313786	-0.184782	1.865	0.930293	-0.0320475	0.145202	-0.637981	0.317564	-0.319515	0.0949253	-0.227737	0.164835	-0.0799599	0.043776
14-00537	0.0539632	-0.165592	-0.103943	1.70088	0.213402	0.00416987	0.00992103	2.16469	-0.241189	-0.111799	0.0289046	-0.509064	-0.314165	0.0313113	-0.0706639
14-00546	0.0137649	0.073449	-0.0923777	0.961769	1.25406	-0.0366392	0.00605309	-0.820587	0.300092	-0.224493	0.0349599	-0.236287	0.327106	0.150499	0.0356597
14-00559	0.0435553	-0.568148	0.0663019	1.44154	0.697332	0.0204425	0.0459792	0.219774	0.326659	-0.0785526	-0.023104	-0.304832	0.175245	0.139033	0.127491
14-00567	0.0370138	-0.568713	-0.0834803	1.56933	0.682157	0.0179303	0.00163415	0.20584	0.634845	-0.243553	0.0468463	-0.380901	0.570637	-0.155446	-0.0124315
14-00578	-0.000435326	0.064234	-0.173116	1.31057	1.20902	-0.0213968	0.00456074	0.543989	0.579526	-0.386401	0.088555	-0.407714	0.733197	-0.0354756	0.00426157
14-00581	-0.00501162	-0.25781	0.0868753	2.0889	0.311632	0.0168029	0.118922	1.16042	0.420633	-0.23089	0.149313	-0.678414	0.733814	0.171979	0.0996263
14-00608	0.0156079	-0.27129	-0.180229	2.57895	0.114892	-0.0254523	-0.0364772	-0.609381	0.500164	-0.2745	0.0526064	-0.593432	0.121682	-0.0256688	-0.00562742
14-00613	0.00929613	-0.46313	0.239327	1.73524	0.563124	0.0208667	0.187276	1.65919	0.333897	0.0901225	0.122254	-0.227229	0.477225	0.325857	0.150154
14-00618	0.0192652	-0.493537	0.119179	1.34597	0.419866	0.0634834	-0.223551	-0.305649	0.50552	0.140728	0.0378204	-0.245599	0.449448	-0.228271	0.0255268
14-00620	0.0019002	-0.269889	0.00626263	1.05561	1.33821	-0.019134	0.11118	1.1227	0.472441	-0.208517	0.118637	-0.412098	0.862595	-0.022041	0.11307
14-00643	-0.00121867	-0.40282	0.0875777	2.07492	0.133278	0.0515857	-0.0175108	-0.463974	0.335541	-0.275027	0.0732334	-0.834365	0.474984	0.0538013	0.0433357
14-00658	0.0222719	-0.3201	-0.0311875	1.23993	1.21751	0.0158957	0.024722	-0.330156	0.421554	-0.311751	0.0754278	-0.496213	0.836003	-0.0242004	-0.00635963
14-00670	0.00656494	-0.522551	0.00682471	2.19011	0.349027	0.0191518	0.0681088	0.249807	0.695107	-0.372466	0.0381874	-0.263623	0.511309	-0.0558462	0.0926386
14-00676	0.0185898	-0.11407	-0.04893	1.01787	0.0812976	0.017145	0.0069063	2.645	0.137044	-0.285684	0.0914775	-0.274994	0.381171	-0.186131	-0.00223993
14-00711	0.0421859	-0.00630928	0.0153217	1.69399	0.0387733	0.0307208	0.0393105	2.13921	-0.335331	-0.172871	-0.0191135	-0.409409	0.363977	-0.196293	-0.0884764
14-00712	0.0297453	-0.1485	0.0586504	1.69394	-0.0756082	0.0219117	0.0303833	1.26373	0.141356	-0.436888	0.0720071	-0.31888	0.44965	-0.0274978	0.097032
14-00739	-0.00614547	-0.265937	0.0024774	1.97397	0.329162	-0.00549403	-0.0108578	0.742079	0.804258	-0.272499	0.0395348	-0.543845	0.712555	0.0829525	0.0254424
14-00760	-0.000661148	-0.219979	0.0981282	2.06996	0.566104	0.026413	0.0448383	0.836751	0.695747	-0.406421	0.0668577	-0.329879	0.728998	0.0192258	0.0718338
14-00781	0.0264487	-0.22743	-0.170557	1.4204	0.552087	-0.0094477	0.109427	2.16793	0.0824469	-0.353786	0.0230665	-0.0710618	0.242293	-0.110462	-0.0338881
14-00787	-4.065e-05	-0.390426	-0.0593897	-0.0634176	-0.0859875	-0.000810662	-0.106984	0.178542	0.746829	-0.310359	-0.0501862	-0.0512089	0.76539	-0.296669	0.0627213
14-00798	0.00129451	-0.180553	-0.102383	2.59298	0.179475	-0.00612325	-8.17263e-05	2.67668	-0.268077	-0.116279	0.106515	-0.263089	-0.219698	-0.0576758	0.0477877
14-00800	0.00367179	-0.0765965	0.162015	2.2186	0.835202	-0.010599	0.107517	0.67825	0.198886	-0.268198	0.0723626	-0.405088	0.931338	-0.0509345	0.177677
14-00801	-0.00356716	-0.334499	0.015616	2.42261	0.433701	-0.00189921	0.162111	1.08286	0.641819	-0.43777	0.0853857	-0.421462	0.358759	0.21207	0.0730491
14-00803	-0.00190728	-0.34741	0.0659593	2.86763	0.5608	-0.00430484	0.212277	1.55954	0.551436	-0.162724	0.0967021	-0.427187	-0.124552	0.23813	0.141592
14-00815	0.0112345	-0.349721	0.161856	2.01006	0.807295	0.0038709	0.16303	1.2429	0.242928	-0.101255	0.0794176	-0.248127	0.447434	0.0877042	0.171253
14-00817	0.0294626	-0.57305	0.382066	1.30554	0.474662	0.0257538	0.275706	1.77985	0.248555	-0.236346	0.0751987	-0.262856	0.859924	0.0752688	0.184725
14-00818	0.024898	-0.0641256	0.0212142	1.79309	0.461449	-0.00164764	0.294014	0.657531	0.523103	-0.286705	0.110918	-0.327204	-0.499098	0.242311	0.14886
14-00831	0.0214879	-0.276141	-0.118337	3.02924	0.349883	0.00115407	0.0211689	0.682115	0.147331	-0.277012	0.106738	-0.408978	0.123248	-0.0266928	-0.0120576
14-00832	0.00194098	-0.411328	-0.142222	2.40451	0.330991	0.00279456	0.0758797	1.55712	0.747408	-0.221241	0.0630196	-0.32552	0.44275	0.1629	0.067615
15-00043	-0.011399	-0.185742	0.104429	1.99586	0.579494	0.0368039	0.210831	1.95624	0.0253041	-0.189986	0.139128	-0.450224	0.483276	0.326391	0.0777746
15-00045	0.01304	-0.113133	-0.134056	1.75328	0.542021	0.00546015	0.0599212	1.27694	0.208613	-0.296613	0.0837492	-0.482806	0.156908	-0.00985581	0.0797295
15-00051	-0.0208778	0.17027	-0.172833	0.439922	0.848267	-0.00427745	-0.0208504	0.156061	0.89715	-0.289114	0.0808352	-0.314565	0.106346	0.297884	0.048529
15-00057	0.0156067	-0.36689	0.158258	0.997558	0.433872	0.00317877	0.204005	1.13376	0.186373	-0.260055	0.0841708	-0.0682907	0.988837	0.188036	0.176061
15-00075	0.0110417	-0.273112	-0.10318	1.91934	0.658705	-0.00868325	0.0957791	1.14045	0.708505	-0.295049	0.0820758	-0.379223	0.129048	0.00198647	0.0923455
15-00084	-0.0114153	0.322732	-0.202581	1.39883	0.0952644	-0.017745	0.00184609	0.483922	0.867722	-0.409295	0.0804934	-0.130672	0.487911	0.0955465	0.0095668
15-00123	0.00775342	-0.206755	0.0714162	1.57525	0.649388	0.0103115	0.120811	1.18388	0.464762	-0.28607	0.122615	-0.0183926	0.832951	0.256993	0.117441
15-00131	-0.000569766	-0.382748	0.00384036	2.07615	0.34119	0.00035399	0.0370039	0.19111	0.324329	-0.138443	0.0863366	-0.676077	0.193519	0.158317	0.0779512
15-00137	-0.0141539	-0.193054	-0.381996	0.736783	-0.0382084	-0.0288624	-0.0144818	2.00401	0.568851	-0.222487	0.113349	-0.330365	-0.161838	0.174769	-0.0274733
15-00148	0.000177213	-0.00541535	0.0385955	1.88117	0.402891	0.0323089	0.0428557	1.22408	0.625413	-0.389474	0.0272435	-0.316395	0.494262	-0.0423275	0.0723372
15-00150	-0.0239442	0.0624868	-0.124305	1.79935	0.731437	-0.00543049	0.0634887	0.450404	0.876383	-0.294095	0.0968476	-0.388488	0.398891	0.22484	0.047442
15-00159	-0.000310423	-0.0608072	0.0657933	1.26729	-0.202169	0.0328658	0.0392138	0.803639	0.217687	-0.506016	-0.104958	0.273512	0.655932	-0.078672	0.0994607
15-00167	-0.0123559	-0.16324	0.0927417	2.07199	0.329096	0.00187103	0.197365	1.85433	0.621137	-0.312308	0.107435	-0.347686	0.66326	0.22631	0.136743
15-00169	-0.00110557	0.0690548	-0.00821615	2.47348	0.373722	0.0289632	0.0279419	0.0428443	0.492985	-0.400254	0.0753819	-0.349565	0.207883	0.0965659	0.0320959
15-00171	0.0114091	-0.305168	-0.276851	2.4847	0.725148	-0.0505671	0.0470835	-0.211623	0.687908	-0.117675	0.127636	0.17696	-0.145937	-0.0650612	0.0835769
15-00175	-0.0017902	-0.128663	-0.17054	1.69664	0.0247343	0.0188817	0.0172034	2.55908	0.53376	-0.223043	0.0903779	-0.303444	-0.157368	-0.0725934	-0.0502984
15-00176	0.0099213	-0.199505	0.0297065	2.85893	0.321819	0.0136781	0.152758	0.917403	0.500835	-0.312179	0.108645	-0.445519	0.331271	0.0533452	0.0820575
15-00197	-0.000671542	-0.40716	-0.359551	1.29853	0.0337927	-0.0472433	-0.158221	1.66189	0.137269	-0.0643902	-0.0144748	0.16602	0.0725455	-0.272512	0.0800917
15-00237	-0.0204437	0.236419	0.0279092	0.537477	0.548916	-0.0562396	-0.00419132	-0.457866	-0.0756355	0.160895	0.0619276	-0.551031	-0.555343	0.341408	0.0297961
15-00248	-0.0180317	0.0832351	-0.198761	1.67711	0.232801	-0.00790777	0.00766445	2.41971	0.462742	-0.292989	0.0689219	-0.494108	0.0221321	0.0307708	0.0256688
15-00269	-0.0237808	-0.166876	0.0339423	0.734337	0.464002	0.0121855	0.102792	1.00225	0.925355	-0.132671	0.0486523	-0.625142	0.534746	0.249612	0.093892
15-00275	-0.00975106	-0.336817	0.357863	1.30487	0.697286	0.0231047	0.117425	1.5358	0.614168	-0.121845	0.0979026	-0.400874	0.742805	0.222765	0.172676
15-00276	0.0123336	-0.306919	-0.0150986	1.41127	0.869757	-0.0162922	0.190266	0.821624	0.744772	-0.385958	0.104534	-0.460302	0.709917	0.105707	0.129159
15-00279	0.0233299	-0.344143	0.168168	1.3249	0.73783	-0.00109492	0.181225	1.52044	-0.227278	-0.299592	0.0454781	-0.477345	0.570478	0.284294	0.186107
15-00287	-0.0199371	-0.421286	-0.0994871	1.23102	-0.228681	0.000226266	-0.0968279	1.78343	0.687653	-0.183342	0.0430125	-0.362166	0.292393	-0.184016	0.0634925
15-00296	0.017722	-0.131486	-0.131803	2.20364	0.557494	0.0328254	0.014773	1.30631	0.705232	-0.338399	0.111846	-0.483092	0.27173	-0.0102134	-0.0251411
15-00300	0.00579059	-0.375081	0.234103	2.10985	0.482899	0.0144593	0.148499	1.1496	0.378628	-0.250841	0.0922259	-0.565962	0.909202	0.18497	0.120204
15-00302	0.00101689	-0.129679	-0.197409	2.40117	0.912468	-0.0327144	-0.00317412	-0.234673	0.221249	-0.301171	0.0877207	-0.717695	0.426472	-0.0147537	0.0242945
15-00309	0.00959033	-0.0755081	-0.183013	1.32612	1.58873	-0.0378091	0.0525399	0.866312	0.55598	-0.112413	0.240292	-0.186916	0.240661	0.0529012	0.0256967
15-00332	0.0243732	-0.0754721	-0.110666	1.59893	0.221352	-0.0210049	0.212927	2.82225	0.0568154	-0.0971629	0.131768	-0.324161	0.0133551	0.0156993	0.0380693
15-00338	0.00826849	-0.107023	-0.0945544	2.24553	1.15371	-0.00948793	-0.00439284	-0.0494889	0.27424	-0.124685	0.115456	-0.523834	0.530696	-0.00928968	0.0262872
15-00371	-0.00334179	0.0282327	0.200109	2.52922	0.1755	0.0360313	0.102037	0.306501	0.691756	-0.328343	0.0501566	-0.553136	0.755872	0.0942553	0.109396
15-00377	-0.0132707	0.108826	-0.231952	1.61297	0.153023	-0.0114157	-0.0573357	2.05494	0.879474	-0.3399	0.066751	-0.463754	0.167162	-0.168136	-0.032523
15-00383	-0.00947924	0.218987	-0.052445	2.1192	-0.100503	0.0140088	0.109928	2.01239	0.706968	-0.275278	0.0391127	-0.48923	0.399108	0.181424	-0.0213929
15-00417	0.0228888	-0.321847	0.0942602	1.44234	1.0935	-0.0149468	0.157509	0.94799	0.312606	-0.232127	0.118399	-0.341734	0.53322	0.0591554	0.16966
15-00464	0.00590483	-0.10781	0.0137947	1.83166	0.863705	0.0138816	-0.067302	0.689699	0.479382	0.0698824	0.0866642	-0.514786	0.495405	-0.145307	-0.0579203
15-00470	0.0146772	-0.00043606	0.112763	0.999369	0.771267	0.0416618	0.0980722	0.182026	0.87654	-0.322501	0.00305453	-0.463444	0.300637	-0.116908	-0.0545815
15-00471	0.00593069	-0.519707	0.186511	1.29114	0.467495	-0.000388392	0.14416	1.58157	0.294585	-0.267405	0.0428883	-0.358848	0.695804	0.13244	0.179887
15-00478	-0.0151229	-0.385266	0.0538667	1.87365	0.684761	0.00545797	0.0614762	-0.673543	0.902522	-0.238632	0.0804655	-0.405879	0.159658	0.0809703	0.0707947
15-00482	-0.00238191	-0.336706	0.224046	1.89623	0.699612	0.0228003	0.207013	1.34348	0.394761	-0.09027	0.0276713	-0.431825	0.597487	0.284618	0.184797
15-00534	0.00216168	0.198987	-0.195701	2.8364	0.211349	0.00644431	0.0208974	0.22585	0.344118	-0.295172	0.101756	-0.551872	0.0883781	0.0511321	-0.0255438
15-00539	-0.0123027	-0.376859	0.201531	1.64996	0.449461	0.0132673	0.18751	2.24841	0.362912	-0.268428	0.0218392	-0.257676	0.739305	0.274879	0.156375
15-00556	-0.0243427	-0.0720093	-0.16439	1.20963	1.27394	0.00299403	0.0467504	0.510131	0.612208	-0.410839	0.0664762	-0.371126	0.428026	0.246999	0.0306354
15-00559	0.00338595	-0.334367	0.075319	1.48742	0.640022	0.0297475	0.117775	0.495239	0.728397	-0.44843	0.0845621	-0.447479	0.519803	0.37573	0.11713
15-00563	0.0183727	-0.306447	-0.204425	1.73158	1.04719	-0.0236145	0.0161037	1.25859	0.561615	-0.262476	0.120815	-0.388068	0.154621	0.0644987	0.0990291
15-00571	0.00819736	-0.346532	0.228033	1.1013	0.765779	0.0100504	0.155073	0.27053	0.507002	0.0338776	0.0734537	-0.537948	0.712227	0.0353674	0.135108
15-00578	0.0203523	-0.425691	0.0629037	1.81134	0.933689	0.0201408	0.0780682	1.2429	0.50543	-0.204905	0.059901	-0.336282	0.426785	-0.0402917	0.0747006
15-00593	-0.0037291	-0.388165	0.218437	1.01878	0.665423	0.030057	0.17719	1.4464	0.374861	-0.151433	0.121976	-0.586888	0.66044	0.292015	0.0945593
15-00610	0.0277288	-0.306118	0.0965076	0.443104	0.861844	-0.0276592	0.210458	1.09196	0.0680828	-0.387948	0.0113227	-0.546216	0.547642	0.301498	0.170592
15-00615	-0.00964652	-0.447477	0.139584	1.26594	0.372151	0.0148846	0.14429	1.95803	0.760283	-0.309761	0.0525308	-0.415775	0.864433	0.0895307	0.152251
15-00616	0.0139506	-0.310016	-0.272168	0.352954	-0.0616918	-0.030776	-0.0352457	2.22044	0.0370545	-0.281189	0.0772243	-0.451062	-0.10821	-0.120915	0.0292242
15-00633	-0.00311538	-0.153619	-0.104548	2.08734	0.452994	0.0113096	0.109952	2.72256	-0.100831	-0.0991015	0.119117	-0.288924	-0.201591	0.00904527	0.0282256
15-00649	0.0106293	-0.233181	-0.0358316	1.73357	0.112719	0.0209177	0.0664945	2.18516	0.835201	-0.326429	0.0191296	0.0622426	0.334844	-0.0789618	-0.0163497
15-00653	-0.0180756	0.293815	0.0700352	2.57472	0.800776	0.0304476	0.0937919	-0.331672	0.522438	-0.227608	0.118083	-0.42058	0.100492	0.0936379	0.0734099
15-00670	-0.0238188	-0.211638	0.130306	-0.0876847	0.809848	0.0301829	0.0831497	0.573951	0.703389	-0.37887	0.0386479	-0.397206	0.535782	0.127248	0.0680742
15-00673	-0.00995877	-0.0919603	-0.124989	2.13829	0.227776	0.0281904	-0.0431522	2.72374	0.523811	-0.260674	0.0461292	-0.38987	-0.0609788	-0.0228562	-0.0855667
15-00680	0.00883255	-0.535351	0.0989228	1.55445	0.689932	0.00419688	0.125877	1.4982	0.733315	-0.243008	0.0536079	-0.231899	0.849091	0.0800862	0.148031
15-00688	-0.00905395	-0.198277	0.148665	1.79974	0.109559	0.043971	0.0282718	0.647153	1.27193	-0.368448	-0.00416102	-0.565341	0.911217	0.0353669	0.0739573
15-00692	-0.0180276	0.0402345	-0.169506	1.3869	0.267928	-0.0178855	-0.00165098	0.320108	0.735307	-0.100048	0.176199	-0.674735	0.263408	0.109726	-0.0872467
15-00701	0.00753625	-0.16339	-0.0516625	1.15137	0.714137	0.0174453	0.00113536	0.82902	0.551975	-0.311323	0.00219882	-0.0905259	0.174055	-0.00350943	0.102432
15-00702	0.0206741	-0.49723	0.119359	1.78791	0.678197	0.00545386	0.165975	2.05524	0.536341	-0.145627	0.0966786	-0.163666	0.564606	0.0667173	0.118482
15-00717	0.00654759	-0.253373	0.116758	1.8851	0.388221	0.0122813	0.165161	1.59915	0.198953	-0.299759	0.034549	-0.23092	0.66634	0.120119	0.0847677
15-00723	0.0123841	-0.539108	-0.0918587	1.80333	0.290118	0.020644	0.0436553	0.830612	0.461204	-0.220734	0.100641	-0.28115	0.888606	0.107542	0.0530989
15-00734	0.0090994	-0.569748	0.0277125	1.47025	0.409545	0.0219601	-0.0309958	0.192717	0.346933	-0.348763	0.0565336	-0.465318	1.1665	0.0988409	0.0474251
15-00742	0.0224837	-0.369615	-0.0567883	1.9945	0.189623	0.0108289	-0.206059	0.29924	0.4966	0.160835	0.0648625	-0.317191	0.788005	-0.091102	-0.019569
15-00755	-0.00401082	-0.207955	-0.137316	1.31254	1.26378	0.000927735	0.0172301	0.615733	0.405194	-0.161742	0.146516	-0.370369	0.763838	-0.0267178	0.00258233
15-00756	0.0134823	-0.421959	0.0441891	1.9217	0.525991	0.0529154	0.0710884	0.845755	0.29777	-0.255321	0.0411341	-0.562821	0.548147	0.0151575	0.038324
15-00764	0.000154566	-0.261911	0.259229	0.311968	0.724946	0.0434471	0.0361729	0.385307	-0.280233	0.159855	0.0884229	0.140383	1.03944	0.0102701	0.0709254
15-00766	0.00661054	-0.0362743	-0.104891	2.04826	0.0856989	0.0540353	0.0821624	0.431898	0.114536	-0.374366	0.0515019	-0.576747	0.244202	0.101722	-0.0152474
15-00767	-0.00182832	-0.335094	0.0567613	2.57304	0.370355	0.0104299	0.120226	0.963324	-0.0344077	-0.400247	0.0737492	-0.363581	0.665153	0.0230208	0.119587
15-00777	0.015693	-0.216214	-0.152038	2.59758	0.237219	-0.00259225	-0.058366	2.29451	-0.251864	-0.205107	0.0812132	-0.352154	-0.192258	-0.108737	0.0256252
15-00786	0.00784924	-0.49661	0.223526	1.08412	0.509838	0.0126324	0.106347	1.2977	0.401207	-0.224223	0.0601091	-0.351245	0.79754	-0.161814	0.179631
15-00807	0.0203466	-0.443423	0.155039	1.51305	0.480274	0.00280106	0.203714	1.84656	0.123604	-0.39086	0.0298026	-0.285367	0.772583	0.293924	0.142469
15-00811	0.00520421	-0.213449	0.0802512	1.69183	0.924566	-0.00726319	0.16916	0.846101	0.248033	-0.426754	0.124853	-0.300625	0.881752	0.0116881	0.137001
15-00813	0.0189697	-0.349362	-0.0741935	2.25984	0.611921	-0.0011309	0.0313648	1.26521	-0.0572912	-0.504577	0.0545364	-0.438226	0.320328	0.0423713	0.0403705
15-00829	-0.00297452	-0.353329	0.240707	1.27441	0.885993	0.0357034	0.0668041	0.406047	0.58022	-0.306528	-0.0019088	-0.50807	0.970333	0.000834794	0.134795
15-00837	0.0267252	-0.457922	0.202563	1.59979	0.473127	0.0210139	0.115355	1.44247	0.482856	-0.143365	0.0923298	-0.371901	0.775087	-0.0121447	0.128795
15-00849	-0.0160324	-0.403247	0.0283836	1.58242	0.649453	-0.0044992	0.166062	2.1155	0.214268	0.117068	0.158228	-0.333735	0.246723	0.157705	0.152439
15-00855	-0.0154472	-0.00529338	-0.113643	1.77852	0.437621	-0.00351531	-0.0403901	0.0338612	0.0742899	-0.192688	0.0414446	-0.304519	-0.0490698	-0.00712832	6.29751e-06
15-00858	-0.00735713	-0.304831	0.0478054	2.10324	0.95958	0.0133022	0.0302865	0.126368	0.728047	-0.17445	0.0652064	-0.617956	0.842044	0.0652552	0.0420528
15-00870	-0.0227943	-0.384527	0.0557123	1.48786	0.400407	0.0575075	-0.0722422	1.33091	0.489844	-0.126444	0.0356562	-0.297503	0.543913	-0.0685177	0.0244888
15-00872	-0.0237634	-0.356325	0.308705	1.72097	0.574495	0.0646952	0.0537101	1.22532	0.943864	-0.0218453	0.127028	-0.405903	0.564219	0.218269	0.0770753
15-00874	-0.00696526	-0.322825	0.0130176	2.27531	0.227177	0.0131329	0.0655725	0.266751	1.22474	-0.162506	0.10766	-0.329718	0.355213	0.0557763	0.052218
15-00880	-0.0266937	0.0376499	0.430921	0.122732	0.228077	0.0734527	0.156014	-0.0849183	0.628528	-0.0235455	-0.0284342	-0.280798	0.505942	0.121687	0.0481226
15-00883	-0.0266089	-0.164262	0.0907844	1.54356	1.13019	0.0273834	-0.0192214	0.240888	0.606558	-0.175236	0.110672	-0.339603	0.410181	0.24387	0.0900074
15-00892	-0.0194154	-0.147875	0.0834975	2.14198	0.177403	0.01667	0.155521	1.97437	0.278533	-0.283227	0.117728	-0.308753	0.438292	0.217579	0.112988
15-00900	-0.0228345	-0.488164	-0.0527914	1.54185	0.410467	-0.0325906	0.0161465	1.35985	0.837998	-0.227891	0.0125364	0.0291561	0.17334	0.0387613	0.142525
15-00903	-0.0186379	-0.0963124	0.111451	1.14824	0.667713	0.0449312	0.0508917	0.452049	0.817296	-0.345196	0.0675296	-0.426291	0.525455	0.104221	0.0344688
15-00909	-0.0198432	-0.236372	0.0934009	1.25462	0.857903	-0.000615182	0.139049	1.92159	0.248991	0.011166	0.160413	-0.139093	0.55623	0.16708	0.1349
15-00912	0.00471916	-0.377788	-0.0137942	2.67168	0.515834	0.0191518	0.0412517	0.19992	0.474445	-0.319794	0.0527988	-0.440503	0.453662	0.0973797	0.0306328
15-00930	0.0101862	-0.387344	0.36413	1.25415	0.481479	0.0267734	0.163592	1.56482	0.307419	-0.154767	0.0794306	-0.0789182	0.975948	0.0985259	0.157983
15-00936	-0.0114329	-0.158007	-0.055907	1.42302	0.564809	-0.0169835	0.0987733	1.83954	0.719089	-0.0443301	0.145524	-0.127727	0.483577	0.287416	0.0832088
15-00938	-0.00685064	-0.224981	-0.0691957	1.55255	0.494037	-0.0119034	0.136827	2.3736	0.612745	-0.304225	0.0564107	-0.334865	0.451033	0.331376	0.119099
15-00939	-0.0106384	-0.106343	0.291362	1.05189	0.556075	0.058503	0.134852	-0.466809	1.11729	-0.259021	0.0115206	-0.473138	0.527043	0.045409	0.0718597
15-00942	0.0160936	-0.351755	0.000676189	1.67559	0.456939	0.0092405	-0.0159113	2.24994	0.126586	-0.199041	0.0842358	0.00271429	0.123675	-0.142353	0.0196917
15-00961	0.00643698	-0.217955	0.389182	2.33809	-0.0668497	0.0338801	0.136322	0.205985	0.0784	-0.186879	0.0468584	-0.18262	0.55701	0.245532	0.161019
15-00964	0.000999582	0.15082	-0.100076	0.858844	1.30693	0.000999653	0.112671	0.635208	0.307073	-0.491095	0.0690216	-0.197011	0.523537	0.104554	0.0641873
15-00967	-0.0111174	0.101202	-0.00299427	1.46401	1.20713	0.00341595	0.132804	-0.106044	0.326957	-0.399546	0.109853	-0.362599	0.561089	0.106903	0.106417
15-00974	0.00888549	-0.170419	-0.193135	0.187038	0.0920396	-0.0111692	-0.0211186	2.75458	0.594434	-0.304082	0.0303335	-0.32459	-0.123979	-0.251348	-0.0609491
15-00975	0.0155434	-0.317527	0.0921882	1.01067	0.556851	0.00742418	0.128349	1.03531	0.570494	-0.321568	0.0842387	-0.140897	0.533642	0.0954762	0.145109
15-00976	0.0406314	-0.192749	-0.0576652	2.49113	-0.0175271	0.0107014	0.0381381	1.01027	0.427535	-0.336912	0.104618	-0.309172	0.366639	-0.0344178	0.000307858
15-00979	-0.00136971	-0.445731	0.241345	1.32876	0.371034	0.0162576	0.130532	1.23322	0.120677	-0.256499	0.0909652	-0.372318	0.873892	0.113199	0.19131
15-00990	0.00668527	-0.172992	0.026695	1.62922	0.183773	0.0239333	0.0778478	2.45237	-0.0942192	-0.385537	0.0212751	-0.371467	0.155996	0.0548672	0.0569848
16-00001	0.00261393	-0.486122	0.271032	1.15943	0.590282	0.0400317	0.087414	1.28349	0.185193	-0.144402	0.110649	-0.253149	0.849243	0.063005	0.187629
16-00003	-0.0188641	0.0319568	0.345662	1.49313	0.524275	0.0633442	0.112962	0.344052	0.490035	-0.335167	0.0117972	-0.442084	0.489894	0.316442	0.125115
16-00010	0.00903477	-0.0984809	-0.222271	0.956109	-0.193129	0.00642201	-0.127927	1.54327	0.557304	-0.299827	0.014399	-0.251504	-0.0591828	-0.0257476	-0.0723444
16-00015	-0.0111863	0.154169	-0.0696294	0.937707	1.47704	-0.0097432	0.0374807	-0.192871	0.350405	-0.251491	0.081554	-0.550658	0.704861	0.032088	0.0435067
16-00026	0.0220741	-0.34494	0.288525	1.24711	0.323448	0.0356827	0.205547	1.28291	0.271585	-0.342791	0.0690837	-0.460882	1.09085	0.25694	0.128841
16-00027	-0.0120167	0.0362049	0.326142	-0.230811	0.0752369	0.0538524	0.0806236	-0.180621	0.624331	0.0344477	-0.0860325	-0.365623	0.298501	-0.0317173	-0.019071
16-00031	0.00277576	-0.342365	0.0714211	0.393064	0.904713	-0.00110213	0.0824538	-0.308864	0.633167	-0.222472	-0.0194667	-0.459265	0.547171	-0.0222934	0.0190922
16-00039	-0.00790694	-0.198139	0.367432	1.49919	0.582567	0.0307355	0.277244	1.61403	0.190787	-0.197171	0.0966951	-0.311827	0.686219	0.239416	0.188448
16-00041	0.00837019	-0.228063	0.133907	1.31659	0.495592	0.0102015	0.132134	1.54844	0.270569	-0.23817	0.100439	-0.0133234	0.828692	0.140642	0.138984
16-00048	-0.0225143	-0.198547	0.186935	2.10442	0.550733	0.0313656	0.0480191	1.80053	0.353534	0.029015	0.0799093	-0.527416	0.209287	0.208598	0.0671643
16-00049	0.0128462	-0.259169	-0.168426	-0.090163	0.223979	0.00786328	-0.0479427	2.87343	0.727714	-0.271366	0.0393583	-0.369231	0.0346234	-0.262267	-0.0687674
16-00056	-0.00665089	0.0739758	-0.00746253	1.48543	1.157	0.0115849	0.0726767	0.75214	0.537229	-0.231655	0.113429	-0.617111	0.57644	-0.038175	-0.00374847
16-00067	0.0317737	-0.0997705	0.316842	0.895229	0.450375	0.0279616	0.274452	1.0689	-0.300456	-0.265699	0.0259135	-0.210934	0.802983	0.126678	0.154248
16-00070	0.0174451	0.0144859	-0.0417491	2.15686	0.440061	-0.00266978	-0.0250067	-0.0095308	0.0961945	-0.254161	0.112164	-0.479613	0.469644	-0.00137236	0.0251896
16-00073	-0.00128337	-0.108393	-0.174057	1.44356	0.761667	0.00879693	-0.105043	0.512328	0.268169	-0.297355	-0.0182543	-0.556923	0.495536	-0.206847	-0.0453239
16-00075	-0.00364419	-0.232015	0.047968	2.37322	0.376898	0.0195594	0.10678	0.0528074	0.66279	-0.441111	0.0433149	-0.655021	0.708958	0.189227	0.116733
16-00077	0.0347602	-0.28865	0.101429	1.19656	-0.212568	0.0136724	0.0273307	1.47526	-0.0273983	0.0325955	-0.0135566	0.0859036	0.69063	-0.26207	0.00501385
16-00088	0.0130471	0.0226302	-0.00193365	0.917684	1.27811	-0.0182054	0.114106	-0.0891267	0.232154	-0.326326	0.0583594	-0.385466	0.681299	0.133124	0.118181
16-00094	-0.00821374	0.000715753	-0.0991815	1.42607	0.136539	-0.000509381	0.117263	1.99066	0.451456	-0.263786	-0.0118299	-0.493683	0.505679	0.32787	-0.0330074
16-00102	-0.0243361	0.0784855	0.229734	-0.33665	0.689673	0.0403834	0.136123	-0.0483726	0.186182	-0.220321	-0.0832089	-0.343052	0.505344	0.15241	0.0588746
16-00109	-0.015606	-0.240206	0.222643	1.16953	1.20416	0.0488198	0.114484	0.151241	0.146121	-0.123958	0.135228	-0.260006	0.610473	0.0440219	0.118795
16-00113	-0.0125912	-0.0928971	0.110857	3.12788	0.383249	0.0159298	0.14108	0.356057	-0.0762579	-0.336454	0.0663421	-0.463288	0.526306	0.157126	0.101365
16-00115	0.0113447	-0.2237	0.116315	2.02263	0.618942	0.0167184	0.177734	1.56638	0.37886	-0.349963	0.0740237	-0.489356	0.452229	0.26492	0.123495
16-00118	-0.0084544	-0.416876	-0.260324	2.00337	0.214	0.0152353	-0.153524	1.99383	0.464049	-0.170648	0.0714724	-0.344348	0.380417	0.0228487	-0.0341438
16-00120	-0.0256263	-0.034287	0.109423	0.650803	0.809626	0.0249497	0.0192159	-0.0926855	0.371232	-0.110732	-0.0225676	-0.470151	0.502912	0.0398872	0.0794669
16-00128	0.0247846	-0.414409	0.046165	1.83296	0.646246	-0.0189578	0.176679	1.474	0.26227	-0.23853	0.0683206	-0.28849	0.543465	0.185482	0.165392
16-00139	-0.0102608	-0.129701	0.395912	1.65775	0.436677	0.02324	0.208353	1.54027	0.0630679	-0.230514	-0.0105964	-0.458038	0.752397	0.25405	0.155992
16-00142	-0.00743665	0.165703	-0.110605	2.58366	0.332368	0.0229858	0.0203205	0.213588	0.225398	-0.440857	0.00396817	-0.431226	0.521098	0.15745	0.0173583
16-00145	0.00597552	-0.0970661	0.0570988	2.50499	0.447084	0.0161369	0.0885319	0.700164	0.139566	-0.315276	0.0583353	-0.585877	0.594877	0.0223481	0.0898036
16-00157	0.00851247	-0.166418	0.23147	1.59218	0.784211	0.0215655	0.13023	1.50204	0.226569	-0.160032	0.035378	-0.463651	0.701092	0.183991	0.145771
16-00217	0.0102743	-0.0951183	-0.0999749	2.43443	0.307284	-0.0178087	0.057918	0.136715	0.600352	-0.341162	0.0872267	-0.640775	0.344572	0.249254	0.0604979
16-00220	-0.0112041	-0.0019328	0.227377	-0.850061	0.60885	0.0620414	0.0694484	-0.00334711	0.199789	-0.250597	-0.0331047	-0.526682	0.678611	0.393372	0.0262665
16-00226	0.0110535	-0.415561	0.0938315	2.08679	0.166441	-0.00121352	0.164725	1.23921	0.557904	-0.406478	-0.0101151	-0.703008	0.577978	0.214836	0.0922608
16-00249	0.00160179	-0.329888	0.25261	2.08943	0.333057	0.0287237	0.210135	0.855609	0.505587	-0.307291	0.0455433	-0.404669	0.841549	0.229108	0.114569
16-00265	-0.0109315	-0.176386	-0.00819934	0.745572	0.878119	-0.00694749	0.12879	0.132421	1.03767	-0.177872	0.0827901	-0.371467	0.557698	0.0447743	0.0675316
16-00269	-0.0027592	-0.382259	0.1391	1.8529	0.275235	0.0376028	0.0520067	1.02737	0.424469	-0.131445	0.119728	-0.460164	0.809372	0.181031	0.042818
16-00271	0.00485312	-0.473386	0.157007	1.86082	0.613551	0.00810063	0.186027	1.29255	0.699075	-0.109381	0.137302	-0.263145	0.680324	0.273209	0.109014
16-00273	0.00544001	-0.416579	0.00565392	1.87674	0.723556	0.0200461	0.0932158	1.39707	0.820032	-0.293654	0.103499	-0.506751	0.735984	0.0346761	0.00104647
16-00278	-0.0235603	0.0858705	0.12346	1.20088	0.662831	0.0253428	0.0260693	-0.414924	0.675942	-0.20545	0.0604645	-0.324723	0.890098	0.224189	0.0391089
16-00289	-0.0142738	0.204119	-0.034793	1.52503	1.45345	0.0017333	0.0452884	-0.0430261	0.376117	-0.0863182	0.125384	-0.376655	0.710174	-0.0262198	0.0378396
16-00292	-0.026596	0.199655	0.375021	0.456556	0.558742	0.0468539	0.140424	-0.213577	0.559186	-0.297534	-0.0645343	-0.379115	0.601448	0.0952285	0.0767234
16-00303	0.00428701	-0.408644	0.291885	1.70642	0.58135	0.0209115	0.172812	1.66455	0.15029	0.0412925	0.168123	-0.272395	0.841687	0.257283	0.184755
16-00306	-0.0166918	0.129547	-0.0502024	0.949559	0.707419	0.000337387	0.0794112	0.460745	0.440277	-0.449317	0.0119893	-0.707163	0.293133	0.215422	0.0153546
16-00310	-0.016267	-0.0897495	0.302869	1.83741	0.290446	0.0426176	0.224809	1.74449	0.304046	0.0593983	0.0986807	0.0378562	0.705818	0.209708	0.0543887
16-00315	-0.00807943	-0.245698	0.0762137	1.8608	0.33516	0.0248589	0.0937168	0.531208	0.894985	-0.105845	0.17454	-0.435075	0.384385	0.114792	0.0901171
16-00332	0.023541	-0.128699	-0.13945	2.28308	0.310092	0.0160419	-0.0589239	0.480455	0.45702	-0.281275	0.0440541	-0.460681	-0.130919	-0.100813	-0.0883445
16-00339	-0.000735899	0.0902071	0.0435954	2.46534	0.116172	0.0283957	-0.0456192	-0.137904	0.330977	-0.275086	0.0559213	-0.510032	0.119399	-0.0229365	-0.0371208
16-00345	-0.00906823	-0.104981	0.128027	1.51775	0.467515	0.0212798	0.181602	1.01024	0.494343	-0.270877	0.0415703	-0.447904	0.694626	0.308975	0.148121
16-00350	0.00709474	-0.364379	0.0891947	1.61182	0.576816	0.00522802	0.158525	1.79361	0.109862	-0.331615	0.0414446	-0.546073	0.837097	0.066029	0.139996
16-00351	0.0105068	-0.248752	0.263869	1.52554	0.516246	0.043559	0.0936999	1.40301	0.28326	-0.40396	-0.00228101	-0.544682	0.675964	-0.00799445	0.167371
16-00354	-0.00573583	-0.41068	0.243287	1.46783	0.42237	0.0370483	0.0961502	0.970208	0.420632	-0.225917	-0.0398259	-0.607686	0.829074	0.134513	0.124675
16-00356	0.0065768	-0.229194	-0.0640349	2.05592	0.393002	-0.015436	0.156666	2.6016	0.485341	-0.280337	0.0224367	-0.331341	-0.380214	0.157138	0.0582873
16-00358	-0.0142576	-0.20382	0.101945	1.80544	0.846311	0.0126572	0.049624	-0.191426	0.840867	-0.265338	-0.0319976	-0.41063	0.522859	0.146758	0.102194
16-00410	0.00210688	-0.209327	-0.0829451	2.51196	0.259832	0.00880849	-0.0968444	-0.0961277	0.566921	-0.169216	0.200432	-0.439864	0.173089	-0.0547257	0.023271
16-00459	-0.00256227	-0.173444	-0.0723766	1.13714	1.18797	-0.0249375	0.0955576	0.279028	0.509466	-0.119862	0.109258	-0.287659	0.681893	-0.0829296	0.102841
16-00465	-0.0115227	-0.22575	0.112413	1.07764	0.677892	0.0202066	0.185821	1.30843	0.443127	-0.440119	0.0896207	-0.314136	0.854409	0.14677	0.175803
16-00466	0.00754708	-0.430854	0.139039	1.33471	0.0634982	0.0219638	0.139871	1.84346	0.346797	-0.263151	0.0354951	-0.0215311	1.13059	0.0377291	0.142885
16-00474	0.0117444	-0.359114	0.164808	0.827018	0.363463	0.0551826	0.0284616	-0.0234072	0.193754	-0.367703	0.118206	-0.521347	0.735806	0.205575	0.0639671
16-00479	-0.0106449	-0.352662	0.163649	1.66092	0.611967	0.0263198	0.0628603	1.20107	0.593758	-0.355472	0.0872299	-0.641716	0.70361	0.0116445	0.127599
16-00481	0.0124645	-0.532904	0.0837842	1.61009	0.540917	0.00830765	0.184369	2.07258	0.560877	-0.180825	0.131142	-0.287864	0.450669	0.184632	0.113774
16-00492	0.0402367	-0.22603	0.0154773	1.65395	0.167924	0.0335845	0.0537178	2.77651	-0.138942	-0.252658	0.0718685	-0.326508	0.225266	-0.122847	-0.0192895
16-00494	0.0338921	0.233863	-0.181172	1.92641	0.60324	-0.0131014	-0.00980756	0.458817	0.291038	-0.390251	0.0879317	-0.379415	0.495745	-0.0436081	-0.00741513
16-00498	-0.0046361	-0.0587974	0.0671978	1.04341	1.1068	0.0168899	0.0735235	-0.17859	0.560782	-0.156407	0.0739772	-0.481397	0.922949	-0.0369123	0.035127
16-00510	0.0168436	-0.208249	-0.0140095	1.29554	0.365462	0.00526631	0.130361	2.39219	0.544126	-0.168963	0.132116	-0.282454	0.331542	0.0712892	0.0742637
16-00519	-0.00789951	-0.299028	0.0836951	1.36779	0.167539	0.0296588	-0.00987688	0.130702	1.32586	-0.150605	0.10568	-0.434809	0.495157	-0.212118	-0.0116316
16-00525	0.0107506	-0.178925	-0.0747038	2.83711	0.307116	-0.0286005	0.0688289	0.768202	0.77733	-0.381051	0.0214284	-0.408252	0.319787	-0.0974173	0.116587
16-00538	-0.00208697	-0.540463	0.247666	1.91324	0.566627	0.015117	0.227323	1.70356	-0.0497655	-0.168192	0.092119	-0.32417	0.777639	0.29056	0.17637
16-00540	0.00619667	-0.0520181	-0.0924959	2.03552	0.980942	0.0208002	0.0516441	0.628998	0.152188	-0.420839	-0.011111	-0.518472	0.689274	0.101562	-0.000330776
16-00541	0.0149976	-0.368561	0.221783	1.66357	0.509803	0.0109552	0.234585	1.48087	0.174607	-0.328024	0.0234806	-0.351564	0.830392	0.233589	0.141298
16-00548	0.0373327	-0.370665	0.36607	0.825867	0.190271	0.0253252	0.302083	1.4507	-0.255271	-0.153441	-0.0283208	-0.439507	0.854411	0.0427422	0.126092
16-00562	-0.0181766	0.123145	-0.100289	2.59512	0.317177	0.0239936	-0.00561617	0.231701	0.616226	-0.407557	0.00730455	-0.476252	0.213602	0.164866	0.000995217
16-00564	-0.0128806	-0.100842	-0.0904429	2.53321	0.355114	0.01612	0.0196262	-0.219072	0.44432	-0.391465	0.163308	-0.446061	0.2431	0.316374	0.0430275
16-00593	0.011009	-0.547968	0.127904	1.24269	0.553464	-0.00417212	0.127901	1.98437	0.520651	-0.251782	0.0412263	-0.145892	0.547279	0.00486512	0.112913
16-00595	-0.0223189	-0.276976	0.0681996	1.71301	0.200801	0.0174881	0.0711982	0.149291	0.935432	-0.371938	0.0857134	-0.467113	0.32098	0.213029	0.0542729
16-00603	-0.0186464	-0.279136	0.209159	1.08504	0.357256	0.00213248	0.230202	1.96904	-0.101367	-0.234888	0.0538398	-0.577564	0.691708	0.380744	0.187086
16-00611	0.0016543	-0.0564476	-0.255199	1.46417	0.860131	-0.00888864	-0.0230695	0.331862	0.472638	-0.297421	0.250756	-0.165673	-0.0243259	0.0950058	-0.0358263
16-00615	-0.0126232	-0.255853	0.263334	1.12415	0.649783	0.00668991	0.221823	1.56389	-0.549993	-0.213991	0.0595126	-0.621674	0.654423	0.243248	0.179151
16-00619	-0.00336272	-0.0248671	-0.143069	2.4587	0.197548	0.0189607	-0.00663608	2.51248	0.235646	-0.224215	0.0255714	-0.49989	0.199225	0.0999738	-0.0196649
16-00627	0.019387	-0.44823	0.1892	1.74801	0.641804	0.0201078	0.139999	1.53651	0.284116	-0.00466321	0.148064	-0.277959	0.462882	0.034653	0.168979
16-00699	0.0147301	-0.166412	0.0883953	2.05113	0.373569	-0.00698233	0.111517	2.06	0.191975	-0.212831	0.0452918	-0.25335	0.209555	0.141867	0.0827197
16-00701	-0.000891681	-0.309044	0.188162	1.39483	0.483346	0.0128126	0.347529	1.6539	-0.0422467	-0.262078	-0.0104886	-0.504956	0.466781	0.401431	0.138378
16-00702	-0.00599172	-0.185554	0.101558	1.785	0.787406	0.0256765	0.0895599	0.728099	0.38474	-0.254385	0.0777037	-0.490142	0.41643	0.258292	0.0881803
16-00705	-0.0151426	-0.141675	0.201031	1.33199	0.883546	0.0141231	0.0425731	0.21963	0.345874	-0.119912	-0.0563747	-0.422458	0.611128	0.119589	0.159351
16-00708	0.010844	-0.315744	0.0597922	1.78056	0.834874	0.00109733	0.0461688	0.77291	0.223026	-0.277586	0.243394	-0.466404	0.459603	0.063101	0.137205
16-00724	-0.00479662	-0.159358	-0.0818512	2.47044	0.550814	-0.0130794	0.0715558	0.474752	0.583696	-0.412825	0.0432021	-0.52907	0.236518	0.24558	0.0713388
16-00731	0.0118958	-0.430255	0.251184	1.40675	0.330219	0.0216229	0.124206	1.33638	-0.112036	-0.136355	0.104603	-0.551555	0.810065	0.250872	0.142581
16-00751	0.0176001	-0.392537	-0.0481109	1.96731	0.256736	-0.0110155	0.0101301	2.59846	0.389082	-0.163567	0.0358546	-0.388675	-0.0545371	-0.0392673	0.0710784
16-00765	-0.00177906	-0.176956	0.0230169	2.62181	0.421066	0.0108795	0.0297345	0.421788	0.624687	-0.400453	0.142488	-0.34003	0.0792851	-0.00510601	0.0885956
16-00770	-0.00643508	-0.287079	-0.116402	2.35834	-0.0274456	0.015562	0.0586549	0.0687417	0.659277	-0.360098	0.0543742	-0.44796	0.296616	0.324323	0.0442914
16-00771	-0.00394677	-0.16078	-0.0455632	3.12347	0.480726	-0.00465958	0.144495	1.4412	0.0938873	-0.0227744	0.100277	-0.341203	-0.011012	0.277652	0.0513679
16-00781	-0.0060063	-0.37188	0.271138	1.94566	0.668464	0.0174929	0.300608	1.70755	0.317501	-0.0941044	0.0914182	-0.422714	0.249109	0.451061	0.187862
16-00788	0.0118228	-0.430054	-0.155479	1.54572	0.550456	-0.0342347	0.0746297	2.29231	0.316612	-0.128009	-0.0268638	-0.0652046	-0.0304497	0.095249	0.0955103
16-00811	0.029693	-0.260141	0.0435537	1.8182	0.416475	0.00746641	0.218865	2.02146	0.275757	-0.479677	-0.0905518	-0.425809	0.282698	0.0698639	0.0968166
16-00815	0.0140621	-0.312908	0.0813514	1.74814	0.69282	0.00312311	0.247189	1.94247	0.00326971	-0.35456	0.138687	-0.414095	0.650036	0.247186	0.136664
16-00818	-0.000781126	-0.522971	0.314608	2.11803	0.480629	0.0347075	0.165492	1.23408	0.472572	-0.116022	0.187618	-0.358797	0.505875	0.099534	0.180774
16-00822	0.00476967	-0.363283	0.213664	2.43311	0.293942	0.0262017	0.22623	1.67919	0.0860812	-0.193346	0.066655	-0.311462	0.626016	0.22866	0.154113
16-00831	0.0210806	-0.477952	0.213932	1.16682	0.523597	0.0272897	0.253408	1.47125	0.268026	-0.293777	0.104219	-0.10023	0.560143	0.151467	0.217259
16-00836	0.0100212	-0.422832	0.144616	1.46072	0.601367	0.0155614	0.233999	1.48957	0.392053	-0.35152	0.0364051	-0.473874	0.811581	0.301286	0.170356
16-00844	-0.0442452	0.0331694	0.071012	0.591194	0.286053	0.04073	-0.0524602	-0.684765	0.518525	-0.174404	0.052279	-0.5082	0.210795	0.475444	-0.0351754
16-00867	-0.0277126	0.273351	0.0137915	0.66849	1.1123	0.0194326	0.0258752	-0.494087	0.530705	-0.270885	-0.0274276	-0.437898	0.432887	0.265648	0.0366544
16-00880	0.00487768	-0.296279	0.187393	1.55748	0.592361	0.0448208	0.172129	1.56116	0.357224	-0.398721	0.0387298	-0.474855	0.754223	0.364209	0.103463
16-00882	0.0127997	0.0779932	-0.232965	2.59578	0.341317	-0.0172416	-0.0514646	-0.485911	0.581999	-0.402823	0.105567	-0.526686	0.0486012	-0.0381672	-0.0064592
16-00883	-0.0134143	-0.119839	-0.180195	1.23915	1.13558	0.02232	-0.0898811	0.401519	0.581404	-0.326821	0.239094	-0.395714	0.19574	0.142039	-0.0100292
16-00886	0.0279366	0.127834	-0.132455	1.67468	0.55234	0.0162817	0.0234925	2.65869	0.00262786	-0.336034	0.0591224	-0.471211	0.045125	-0.0401578	-0.0746749
16-00951	0.00760782	0.354617	-0.0299375	0.0408217	0.302534	0.0441804	0.0503915	0.0334225	0.247865	-0.0595012	0.0114423	-0.147933	-0.307523	0.203011	-0.140852
16-00981	0.00558053	-0.216932	0.0951932	1.49506	0.455849	-0.00230824	0.112425	1.18991	0.436206	-0.464252	-0.0136466	-0.517422	0.893996	0.299342	0.0747945
16-01004	-0.00220216	-0.0712409	-0.148277	3.13483	0.610919	0.00439955	-0.00128058	-0.600897	0.46311	-0.307104	0.0667556	-0.395609	0.329844	0.117543	-0.0126312
16-01010	-0.0156397	-0.153454	-0.133966	1.33824	1.55832	-0.0324908	0.0102501	0.92294	0.528866	-0.121065	0.151445	-0.0922366	0.206855	0.16467	0.0576597
16-01017	0.00971743	0.401724	-0.064652	0.409229	-0.021869	-0.0207291	-0.0560081	0.98424	-0.667172	-0.0518826	0.0340532	-0.433647	0.0058641	-0.163414	-0.0957475
16-01019	0.0295112	-0.203641	0.054753	0.522918	-0.330352	-0.0189197	0.00818491	-0.105857	0.135877	0.155681	-0.0237054	0.106972	0.621106	-0.352521	0.0182271
16-01022	-0.00488002	-0.225982	0.032698	1.44748	0.583026	-0.0178659	0.252652	2.02623	0.55791	-0.205156	0.0932807	-0.357403	0.362783	0.411909	0.138404
16-01023	-0.0216828	-0.149987	0.0528016	1.33216	0.634947	-0.0272036	0.170609	2.13741	0.549526	-0.214691	0.0422448	-0.343262	0.581092	0.377887	0.17222
16-01046	0.0267646	-0.238293	-0.147269	1.74714	0.383987	-0.00896419	-0.0649704	2.94354	-0.0825335	0.0436602	-0.0161678	-0.228294	-0.250224	-0.188848	0.00550345
16-01049	-0.0108538	-0.0293134	0.0526014	2.67454	0.345415	0.00725598	0.0603496	0.0428821	0.564147	-0.361074	-0.00777945	-0.570012	0.465506	0.339587	0.0679179
16-01055	0.0246183	-0.451749	0.0792071	1.52275	0.555599	-0.00103926	0.137051	1.82469	0.598063	-0.204096	0.00906612	-0.296039	0.717959	0.122918	0.103423
16-01061	-0.0136137	-0.128405	-0.168799	1.84765	1.45116	-0.0118028	-0.0428809	0.935514	0.612806	-0.110192	0.198223	-0.145006	0.149341	0.114993	0.040135
16-01097	-0.0200125	-0.151002	-0.0555526	1.86723	0.535099	0.0199359	0.0326459	1.47803	0.378443	-0.36667	-0.02129	-0.550275	0.668111	0.169836	0.0477642
16-01098	0.000262463	-0.160073	-0.153002	1.48502	1.33282	-0.00478308	0.00412328	0.111454	0.267565	-0.333515	0.146303	-0.493007	0.525205	0.0671715	0.0380621
16-01100	-0.0230389	0.00829148	0.175285	2.05527	0.543051	0.0421689	0.0833507	0.307952	0.525618	-0.353761	0.127265	-0.666505	0.286413	0.507414	0.0919639
16-01102	-0.0156921	0.453816	-0.103767	2.89731	0.217964	0.0152122	0.012009	-0.454627	0.460611	-0.279022	0.0393415	-0.476479	0.0247277	0.173381	-0.0721335
16-01109	0.00396071	-0.428326	0.143679	1.83919	0.911982	0.00730014	0.173132	1.03731	0.497727	-0.211298	0.116364	-0.274879	0.647501	0.257813	0.162737
16-01119	-0.0175337	0.0735091	-0.13063	1.45398	1.32056	0.000875387	-0.00180961	0.043996	0.593699	-0.138531	0.0671979	-0.336374	0.596555	0.161101	0.0544901
16-01120	-0.0179607	-0.103342	0.117966	0.853802	0.823099	0.0178635	0.179396	1.47397	0.193884	-0.324832	0.0138432	-0.674154	0.661903	0.379526	0.129488
16-01127	0.0267735	-0.415403	0.00307536	1.30645	0.38439	-0.0118104	0.153485	1.44595	0.258383	-0.384351	-0.0226789	-0.285132	1.11756	0.216668	0.149469
16-01138	-0.00932282	0.117073	-0.149946	1.54812	0.151711	0.00254392	0.0353309	2.49268	0.3013	-0.390481	0.139108	-0.446287	-0.0888009	-0.0348467	0.000434575
16-01151	-0.0201811	-0.164999	-0.052467	2.08899	0.454767	0.0221357	-0.0465944	-0.356634	0.427038	-0.149345	-0.00383784	-0.231018	0.134194	0.142284	-0.0355412
16-01185	-0.011045	-0.223001	-0.00751437	1.69141	0.519296	0.0224896	0.123759	0.168705	0.62056	-0.452397	-0.0359146	-0.476828	0.442846	0.295783	0.0324246
16-01191	0.0171749	-0.339051	0.177164	1.50377	0.315072	-0.00476708	0.28175	2.06402	0.380928	-0.379972	0.10228	-0.609478	0.29469	0.428425	0.15417
16-01192	-0.0266193	0.105723	0.00132165	0.964867	-0.126972	0.0199571	0.0128498	0.0917995	1.48318	-0.159181	0.15579	-0.417329	0.241851	0.184961	0.0320473
16-01216	0.0250275	-0.571574	0.262404	1.17275	0.667892	0.0219489	0.18769	1.58364	0.409214	-0.00544308	0.116718	-0.272702	0.609421	0.308084	0.159133
16-01219	-0.0255267	0.0497763	0.0220444	0.852646	-0.00392561	0.0266867	-0.0115941	0.0207842	0.302356	-0.321244	0.0116471	-0.468415	0.242153	0.230134	0.0348903
16-01220	-0.0228195	-0.305572	0.0698961	1.31943	0.306395	0.0342007	0.0620186	0.324746	0.947952	-0.232625	-0.0872272	-0.447009	0.353389	0.227591	0.0924871
16-01227	-0.0197432	0.303314	-0.138753	1.47012	0.172359	0.0211304	-0.0176051	1.22365	0.221255	-0.339917	-0.0114825	-0.561313	0.0399656	0.310337	-0.120768
16-01237	0.0105582	-0.282964	0.141619	1.55821	0.515315	0.0184088	0.159123	1.90516	-0.389065	-0.22215	0.0888392	-0.583641	0.458236	0.202223	0.115934
16-01238	-0.0128664	-0.344541	0.128364	1.60704	0.232941	0.024098	0.198959	2.0155	0.49817	-0.276743	0.135301	-0.696458	0.278582	0.402834	0.123336
16-01253	0.0127609	-0.22201	-0.0492786	1.80875	0.402845	0.00722156	0.16725	1.93412	-0.0506953	-0.426307	0.204223	-0.396329	0.280268	0.139843	0.0504045
16-01259	-0.0147786	0.143702	-0.182082	0.857923	1.48723	-0.0221111	0.0257232	0.186384	-0.2037	-0.186052	0.136488	-0.570624	0.721199	0.204561	0.0119016
16-01262	-0.00137303	-0.0343023	-0.265555	2.58634	0.520529	-0.0244685	-0.0652325	0.00413272	-0.143342	-0.328518	0.209938	-0.676599	0.206547	0.20617	0.0223538
16-01267	-0.0119398	-0.154638	-0.0521687	1.9066	1.00514	0.0104839	0.0675104	0.602112	0.302019	-0.238645	-0.0385241	-0.197629	0.258765	0.201146	0.0199583
16-01270	0.00443856	-0.508754	0.196739	0.969147	0.682138	0.019075	0.0666016	1.21783	-0.173587	-0.104622	0.314442	-0.252498	0.808195	0.155411	0.18103
17-00006	0.00930233	-0.475929	0.186433	0.902304	0.682378	0.0171318	0.102122	1.65494	0.12529	-0.106475	0.0692034	-0.281467	0.935672	0.127876	0.167732
17-00007	0.0145589	-0.532524	0.163067	1.06257	0.510519	0.0154299	0.120773	1.73766	0.293592	-0.122373	0.109636	-0.331233	0.827756	0.112522	0.170254
17-00021	0.0472661	-0.370696	0.262481	0.358741	-0.130228	0.0322245	-0.0353024	0.591284	0.193457	0.207346	0.0851613	-0.240648	0.487888	0.0292745	0.0603674
17-00025	0.0102346	-0.243754	0.232859	1.21585	0.674379	0.034553	0.130975	1.48192	0.0559603	-0.108273	0.036555	-0.391039	0.603042	0.148605	0.108307
17-00033	-0.0248448	-0.0540465	0.00629129	1.66018	0.554604	0.02981	0.0268607	0.988925	0.643649	-0.168045	-0.0262961	-0.563183	0.336741	0.444367	0.0200139
17-00064	-0.0198685	0.245354	-0.267879	0.921397	1.44337	-0.00846524	-0.0124675	0.424156	0.33384	-0.255588	0.0783315	-0.458022	0.513777	0.350545	-0.0489671
17-00065	-0.00378862	0.00838721	-0.122762	1.32758	1.17871	-0.000539841	0.108843	1.04466	0.209584	-0.24293	0.112655	-0.620903	0.443479	0.31053	0.0221056
17-00077	0.00446943	-0.357463	0.0752676	0.9179	0.810289	0.00979836	0.0628058	1.64692	0.2153	-0.0432639	0.120939	-0.156992	0.869337	0.0982986	0.144006
17-00083	-0.0117846	-0.15449	-0.0867413	2.20525	-0.000787658	-0.0142888	0.181042	0.974645	0.0521755	-0.388527	0.13449	-0.325874	-0.242619	0.19462	0.0379012
17-00093	-0.0102616	-0.369952	-0.23954	1.90403	0.32112	-0.0283653	-0.110803	0.545162	0.992337	-0.290399	0.0357141	-0.296562	0.246296	0.128199	0.0404794
17-00094	0.00805326	-0.474811	-0.030055	1.64906	0.381377	-0.00729536	0.0210886	1.83716	0.435073	-0.223517	0.17962	-0.266069	0.0448309	0.177348	0.115995
17-00096	-0.00695427	-0.417854	0.0951565	1.83885	-0.0692573	0.00609247	0.0269938	1.85113	0.406296	-0.306224	0.0940214	-0.311004	0.35214	0.178033	0.0757291
17-00117	0.0168377	-0.377041	-0.0365904	1.93911	-0.0908023	-0.0191335	0.0373668	1.88513	0.20727	-0.2478	0.136844	-0.172306	0.242755	0.209158	0.0910068
17-00215	-0.00648243	-0.116125	-0.106321	0.611865	1.57525	-0.0253536	0.093331	0.547854	0.329808	-0.356428	0.0838186	-0.281101	0.572964	0.105285	0.0800965
17-00281	-0.00769349	0.113921	0.00961134	1.28473	0.751275	-0.00713748	-0.0349245	0.399393	0.288114	-0.104375	0.0614428	-0.0668134	0.524117	0.241568	0.142454
17-00304	-0.00950887	-0.162157	-0.237473	2.54273	0.665094	-0.0235374	-0.0991514	0.155467	0.593917	-0.162994	0.15266	-0.321762	0.164697	-0.00931563	-0.0358857
17-00310	0.00764474	-0.434927	0.232749	1.64859	-0.0549843	-0.00716895	0.0599871	0.493956	0.0687246	-0.223661	-0.014705	-0.230588	0.962178	0.276551	0.160745
17-00332	-0.025244	-0.362957	0.104191	1.07168	0.228024	0.0126788	-0.0449608	1.31506	0.603205	-0.399696	0.0771667	-0.331702	0.547437	0.181287	0.155363
17-00339	0.00211893	-0.183884	0.0684982	1.71818	0.716935	-0.0717303	0.213488	1.51011	0.246864	-0.301403	0.0433679	-0.173798	0.437918	0.163824	0.180968
17-00350	-0.0204681	0.0995086	-0.0206761	1.26487	0.604595	0.0202458	-0.114297	0.0717449	-0.274394	-0.380593	0.0680553	-0.0388926	-0.0732784	0.124075	0.0364216
17-00436	-0.00388846	-0.216892	0.0863936	1.32609	0.929462	-0.0429619	0.214301	1.70351	0.113962	-0.248865	0.183133	-0.448055	0.600492	0.145421	0.164569
17-00442	-0.0172714	-0.238046	-0.225687	2.38666	0.0524446	-0.0260883	-0.0343013	0.777532	0.344833	-0.342208	0.0698463	-0.134523	0.372571	0.0224033	0.00431054
17-00448	-0.00318485	0.151076	-0.206735	1.83714	0.0353042	-0.0329558	-0.0144592	1.7896	0.69335	-0.141713	0.0189871	-0.621728	0.278135	0.108281	-0.079799
