# Supplementary material for: Inferring tumor-specific cancer dependencies through integrating ex vivo drug response assays and drug-protein profiling
Source: PLoS Comput Biol. 2022 Aug 22;18(8):e1010438. doi: 10.1371/journal.pcbi.1010438 (PMC9436053; doi:10.1371/journal.pcbi.1010438)
Supplement: S6 Table — (XLSX) [file pcbi.1010438.s017.xlsx]

## Sheet: EMBL2016
S6 Table. Inferred protein dependence values for the EMBL2016 dataset
Sample	AFF1	AURKA	BTK	C2CD5	CCNT1	CDK17	CDK6	CDK7	CHEK1	DDR1	FLT3	GAK	INPPL1	LATS1	LIMK1	MAP2K2	MAP4K2	MAP4K5	PRKAB2	PTK2	RIPK2	RIPK3	RPL4	SIK2
H006	0.393562	0.0290645	0.0448659	0.209545	1.76222	0.351124	1.32636	0.554919	-0.0743174	-0.434198	-0.0836602	0.243091	-0.217066	0.234339	-0.457018	0.451769	-0.131676	0.00470866	0.2988	0.585637	-0.32785	-0.0355052	0.0217006	-0.0937279
H008	0.494852	-0.104967	0.660368	0.119172	1.50797	0.326075	1.66145	0.365654	0.0719633	-0.256742	-0.0674512	0.260293	-0.101711	0.0194434	-0.181259	0.357803	-0.0831408	0.00336559	0.126361	0.513227	-0.0978025	-0.0114073	0.0167746	0.455709
H012	0.349429	-0.380933	0.544431	0.300995	1.25448	0.265205	0.981661	0.245665	0.10837	-0.148231	0.00713808	0.494208	0.292304	0.070225	-0.392668	0.319742	0.22552	0.016263	-0.0161983	0.606359	-0.18623	-0.035378	0.0220103	0.580003
H019	0.233903	-0.0714723	0.602574	0.231929	1.80108	0.237273	1.43814	0.39147	0.00189811	-0.0761259	-0.045369	0.420355	-0.166246	0.219076	-0.390982	-0.0611475	0.109922	0.0210761	0.0590936	0.358434	-0.288876	-0.0575651	0.0292137	0.440902
H028	0.399853	-0.127737	0.103609	0.302009	2.04039	0.272293	1.56535	0.491431	-0.0262637	-0.174927	0.0641831	0.152645	-0.07376	0.208874	-0.204088	-0.219374	0.0538974	0.021574	0.120098	0.161236	-0.136335	-0.0283803	0.0306097	0.210199
H035	0.379906	-0.154312	0.0594209	0.276324	2.16363	0.299492	1.3522	0.506925	0.00488654	-0.143667	-0.0172537	0.221038	-0.00523849	0.208823	-0.508985	-0.0260719	0.0357412	0.0207571	0.149462	0.29247	-0.16771	-0.0354826	0.0297357	0.222722
H040	0.453553	-0.139046	-0.266626	0.337638	2.11827	0.225187	1.29183	0.404085	0.0504281	-0.216899	-0.0606864	0.124986	-0.0177747	0.134262	-0.306836	-0.173571	-0.0931287	-0.000266882	0.250709	0.509835	-0.28398	-0.0215021	0.0214351	0.0420524
H043	0.475473	-0.107334	0.404342	0.175547	1.94933	0.378371	1.35017	0.458468	0.116129	-0.151741	-0.0110301	0.31625	0.141103	0.163471	-0.218351	0.0480886	0.0391199	0.0100203	0.179953	0.358921	-0.149614	-0.0360894	0.0240913	0.733079
H045	0.22501	-0.107765	1.13148	0.185763	1.18034	0.136599	1.38859	0.194617	0.0999459	-0.230077	-0.0122825	0.20978	0.207675	0.17811	-0.115998	0.700743	0.12045	0.0209482	0.109775	0.389543	-0.0573987	-0.0256344	0.0328926	0.897611
H049	0.348597	-0.0230793	0.0738405	0.25923	2.12206	0.28542	1.51483	0.423625	-0.0556244	-0.00316909	-0.0250305	0.24099	-0.0741905	0.226926	-0.534598	-0.162159	-0.0384325	0.0238209	0.338044	0.144534	-0.263442	-0.040714	0.0415102	0.0284002
H051	0.236096	-0.185143	0.897524	0.122603	1.17434	0.140163	0.945036	0.190708	0.0690586	-0.281844	-0.0406248	0.183228	0.265978	0.161444	-0.18372	1.41375	0.198662	0.00381018	0.0420568	0.358304	-0.10923	-0.0321327	0.00918512	0.806762
H059	0.320018	-0.140288	0.209742	0.360709	1.98514	0.19347	1.177	0.440906	-0.0730568	-0.264449	0.0161174	0.190561	0.04281	0.264762	-0.423087	0.669184	0.104191	0.0079592	0.0926698	0.40326	-0.12362	-0.0339328	0.0124083	0.112787
H064	0.286874	-0.215969	0.566469	0.2575	1.97321	0.232532	1.07313	0.450312	0.0541233	-0.141574	-0.0364941	0.31939	0.203502	0.219073	-0.351901	0.502696	0.221364	0.0120627	0.0855845	0.515213	-0.170713	-0.0399638	0.0167216	0.691199
H065	0.384202	-0.183023	0.640183	0.13896	1.90873	0.22614	1.29908	0.382569	-0.0127055	-0.0791146	-0.00718449	0.419357	0.0967142	0.186349	-0.491925	0.300978	0.144288	0.0210145	0.162295	0.292682	-0.101028	-0.0362678	0.0319831	0.470623
H072	0.251105	-0.168493	0.535502	0.0178258	2.05405	0.188831	1.03895	0.49695	-0.0863681	-0.147073	-0.271126	0.185158	-0.145669	0.222293	-0.195465	0.100846	-0.0624065	-0.00320708	0.155536	0.300551	-0.232574	-0.0492601	0.00546877	0.232457
H080	0.478636	-0.198421	0.415459	0.165326	2.10396	0.37934	1.43558	0.421894	0.0212386	-0.144255	-0.0774846	0.305244	-0.0247123	0.0995214	-0.386573	0.0772504	0.0359716	0.0170343	0.0762652	0.36695	-0.0982427	-0.0308157	0.0313572	0.352992
H106	0.32615	-0.160984	0.213364	0.197638	1.9033	0.186207	0.776496	0.312903	-0.109085	-0.432877	-0.200578	0.442021	-0.279552	0.145659	-0.247325	-0.0676199	-0.0664299	0.0117636	0.0436248	0.546681	-0.218479	-0.0415585	0.0194631	-0.0167756
H107	0.211757	-0.188651	0.653237	0.0965825	1.62725	0.399878	1.36727	0.429141	0.0473898	-0.0302593	-0.142563	0.328203	0.0272244	0.2561	-0.450994	0.450294	0.085578	0.0109449	0.171021	0.566388	-0.153897	-0.045326	0.0192557	0.638939
H113	0.401467	0.03316	0.087976	0.184183	1.69263	0.324495	1.32152	0.361986	-0.0441112	-0.509733	-0.0564643	0.164446	-0.264257	0.207928	-0.38473	0.453596	-0.204425	-0.00767213	0.176912	0.602505	0.0398181	0.00777603	0.0295662	-0.0572666
H115	0.446087	-0.127052	0.29745	0.0886662	2.16731	0.372194	1.17969	0.327187	-0.0770024	-0.320151	-0.0977431	0.134637	-0.282415	0.306593	-0.254148	-0.128947	-0.0673779	0.00966481	0.157356	0.536786	-0.214103	-0.0312819	0.0230712	0.246642
H116	0.474143	-0.240608	0.0921817	0.23994	1.98603	0.298722	1.2787	0.346378	0.112456	-0.0942413	0.0624422	0.450021	0.0173999	0.165185	-0.496654	-0.0763932	0.0883898	0.0253922	0.0549336	0.210834	-0.0770253	-0.0326863	0.0337364	0.342345
H117	0.201403	-0.201659	0.533986	0.216678	1.8485	0.293893	1.35039	0.356344	0.0469257	0.0161791	-0.0240118	0.363363	0.121351	0.210752	-0.379866	0.0540509	0.172227	0.0279802	0.0515539	0.403843	-0.150749	-0.0458739	0.0383574	0.548101
H118	0.129607	-0.0113099	0.710452	0.147246	1.86963	0.257343	0.85411	0.320975	-0.0940254	-0.189612	-0.11389	0.225783	-0.482438	0.221098	-0.277341	-0.218616	-0.0270274	0.0207904	0.101495	0.787493	-0.365243	-0.0466264	0.0301847	0.192029
H133	0.318535	0.000731111	0.088231	0.229342	2.2089	0.300968	1.39266	0.4491	-0.0459125	-0.125723	-0.114093	0.212279	-0.120045	0.283488	-0.390825	-0.194246	0.0643819	0.0093702	0.261811	0.204656	-0.168335	-0.031512	0.00837548	0.107833
H135	0.217703	-0.0566073	0.564874	0.0913709	1.4555	0.216636	0.920671	0.367588	-0.143675	0.0936405	-0.197223	0.49851	-0.221748	0.0842307	-0.535254	-0.139993	0.0821139	0.0265964	0.242845	0.721051	-0.222829	-0.0257562	0.0283856	-0.058033
H148	0.322952	-0.0938144	0.466721	0.176038	1.50545	0.232439	1.16873	0.292322	0.0772538	0.0109747	0.025004	0.233492	0.123461	0.108628	-0.151426	0.957878	0.134359	0.00528828	0.111618	0.452691	0.0234819	-0.014308	0.0115244	0.609036
H164	0.169136	-0.224877	0.682791	0.0815926	1.55523	0.23945	0.861316	0.291688	0.051452	-0.411936	-0.0622369	0.0641302	-0.131246	0.018712	-0.169973	0.159377	-0.0528197	-0.00573467	-0.019337	0.453617	-0.00494948	-0.0211298	0.0149635	0.682767
H166	0.529407	-0.159398	-0.0033075	0.254612	2.09639	0.303533	1.24537	0.394256	-0.0430257	-0.0819564	0.10271	0.344584	0.0662336	0.22741	-0.432463	-0.241263	0.0339277	0.023893	0.0630196	0.222273	-0.0615189	-0.0317675	0.0275866	0.0658513
H184	0.207115	-0.165093	0.627944	0.228306	1.80268	0.260764	1.24743	0.456946	-0.0669037	-0.26328	-0.0358397	0.258646	-0.0224139	0.327666	-0.311056	-0.111231	0.178894	0.00498144	0.0678421	0.671275	-0.121525	-0.0376106	0.0113977	0.377275
H186	0.477837	0.0101805	0.147412	0.276641	2.03658	0.315744	1.35784	0.378365	-0.0764224	-0.258458	-0.0424483	0.378201	-0.110721	0.201968	-0.35614	-0.0517352	-0.0706812	0.0228496	0.231401	0.227026	-0.223871	-0.0388184	0.0334228	-0.0278524
H191	0.18316	-0.0993087	0.320263	0.0124423	1.53263	0.415361	1.01796	0.499575	-0.0548368	-0.440236	-0.0722371	0.199351	-0.112384	0.398534	0.382086	0.955326	0.217047	0.0264818	0.108996	0.209134	-0.346182	-0.0429141	0.0260865	0.0859936
H194	0.20576	-0.100508	0.0169552	0.130012	1.86301	0.262597	1.23228	0.440883	-0.0460696	-0.159383	-0.283906	0.0571019	-0.499212	0.143412	-0.334034	-0.185353	-0.127409	-0.00544824	0.21813	0.593824	-0.242104	-0.0187617	0.0125127	0.0835624
H225	0.308035	-0.179037	-0.0397398	0.270661	1.92825	0.281939	0.952763	0.431603	-0.045314	-0.187532	-0.153913	0.134666	-0.410557	0.207689	-0.215338	0.00280378	-0.150283	-0.00457543	0.191266	0.50962	-0.245189	-8.81086e-05	0.024104	-0.0952948
H230	0.270852	-0.140802	0.218328	0.215588	2.04592	0.433098	1.0498	0.439184	0.101417	-0.422026	-0.178272	0.233526	-0.170638	0.149991	-0.0782844	-0.120995	-0.0415365	0.0123672	0.148185	0.475946	-0.274539	-0.0313536	0.0248222	0.411643
H234	0.217014	-0.092749	0.65485	0.150136	1.51323	0.190255	1.43145	0.182102	-0.00893671	-0.326914	-0.123536	0.0701222	-0.109075	0.108239	-0.0585834	0.966494	-0.0408287	-0.000147254	0.0978121	0.476987	-0.139704	-0.0284444	0.0153381	0.622888
H235	0.498486	-0.0401314	0.221913	0.242667	1.95593	0.389068	1.23544	0.488567	-0.0939109	-0.285772	0.0508501	0.321142	-0.158817	0.225026	-0.464426	-0.176517	-0.00405645	0.0150076	0.291317	0.412814	-0.240555	-0.0311788	0.0257123	-0.0528392
H236	0.384358	-0.0243797	-0.00225328	0.243791	1.90054	0.280634	1.22819	0.387695	-0.10907	-0.187537	0.0135875	0.202304	-0.374565	0.28995	-0.768863	-0.0694338	-0.108164	0.0181008	0.177698	0.427178	-0.156305	-0.0232511	0.0351122	-0.114465
H238	0.374185	-0.0882419	0.529406	0.105366	1.54887	0.226024	1.31149	0.336473	0.0447348	-0.304302	-0.0411056	0.246398	0.0733175	0.187996	-0.450249	0.214282	0.102452	0.010937	0.123579	0.633245	-0.0224976	-0.0351514	0.0264706	0.690198
H239	0.355582	-0.101234	0.348363	0.180211	1.79812	0.21574	1.1494	0.342397	0.0122367	-0.377947	-0.0913313	0.298652	0.00659119	0.119392	-0.196019	0.0613001	0.00500014	0.00716834	0.149494	0.586926	-0.309667	-0.0327855	0.0202557	0.536852
H242	0.261096	-0.0257613	0.718075	0.121916	1.92178	0.20993	0.813034	0.418413	-0.0295827	-0.279833	-0.0735928	0.356271	-0.293948	0.254918	-0.202062	-0.0727922	0.101738	0.0193769	0.129399	0.52017	-0.28922	-0.0408882	0.0242017	0.276075
H243	0.433134	-0.111866	0.169579	0.249205	2.03115	0.300899	1.45951	0.268195	0.066935	-0.200391	-0.0999094	0.297871	-0.141672	0.200781	-0.133305	0.339002	-0.0362397	0.00791975	0.0905737	0.584458	-0.108984	-0.0200437	0.0222098	0.441921
H246	0.353193	-0.130356	0.15902	0.212464	2.00019	0.30434	1.49778	0.379663	0.0249855	-0.2642	-0.058042	0.165481	-0.0490144	0.261817	-0.181809	0.597777	0.0199587	0.00563886	0.130206	0.348768	-0.145	-0.037114	0.0153875	0.451286
H250	0.417472	-0.116646	0.352115	0.263772	1.85447	0.289308	1.21698	0.404103	0.0418878	-0.102078	0.0417864	0.317754	0.0268001	0.260149	-0.265783	0.615447	0.0192016	0.0108682	0.218362	0.307321	-0.205417	-0.0232923	0.0241933	0.419061
H252	0.462816	-0.143613	0.454043	0.195312	1.88517	0.31133	1.47543	0.33648	0.0780451	-0.0742447	0.0401554	0.4278	0.114416	0.12212	-0.325973	0.0920457	0.0967037	0.0178519	0.0825582	0.456699	-0.0797715	-0.0317315	0.0277543	0.608465
H257	0.349677	-0.0165304	0.238067	0.195019	1.72759	0.221831	1.43062	0.338407	0.0492036	-0.346082	-0.0423383	0.168743	-0.122044	0.269533	-0.0228082	0.401711	0.0204936	0.00895876	0.146102	0.488796	-0.191665	-0.048377	0.0249313	0.718349
H260	0.130824	-0.391212	0.487546	0.130178	0.974134	0.223339	0.420577	0.315963	-0.053118	-0.335692	-0.169846	0.498623	-0.431057	0.138354	-0.371323	-0.289746	0.0439357	0.0191059	-0.188083	0.830272	-0.181936	-0.0308871	0.0362669	0.0479614
H268	0.409355	0.00472514	0.242599	0.256385	1.927	0.275442	1.43701	0.395047	-0.116629	-0.199506	0.000524721	0.265935	-0.116172	0.196966	-0.44733	-0.135487	-0.0342716	0.020999	0.285851	0.227515	-0.207372	-0.0382137	0.0323433	0.0209594
H270	0.531115	-0.290313	-0.150169	0.303969	1.32227	0.296745	1.03388	0.337454	-0.0003422	-0.174285	-0.0803371	0.288571	-0.377239	0.122159	-0.146624	0.113904	-0.200992	0.0047048	0.11978	0.298443	-0.300863	-0.00593263	0.0301276	0.0104605
H272	0.228612	-0.209842	0.423914	0.164392	1.86154	0.491764	0.70597	0.288742	0.0627819	-0.281517	-0.00817364	0.286323	-0.0269045	0.195869	-0.249216	-0.202379	0.182215	0.0194942	-0.0337081	0.726938	-0.128329	-0.0145505	0.0297805	0.420664
H273	0.344499	-0.0952829	0.19073	0.276398	1.58612	0.2416	0.926765	0.516506	-0.193759	0.199823	-0.0974617	0.153325	-0.219392	-0.00930407	-0.584063	-0.209889	-0.0455511	0.0171025	0.162903	0.625294	-0.193896	-0.0419674	0.0403694	-0.235969
H274	0.371405	-0.176829	0.406144	0.322499	1.68651	0.224035	1.11306	0.387687	-0.121251	-0.222709	-0.097593	0.207805	-0.344281	0.061852	-0.349308	-0.30069	-0.0545967	0.0126078	0.146908	0.678831	-0.270151	-0.0200679	0.0356422	-0.216421
H275	0.505378	-0.171298	-0.00433215	0.231774	2.10333	0.382964	1.47355	0.475197	-0.027977	-0.148868	0.00952302	0.155311	-0.0580815	0.263112	-0.398596	-0.0847773	0.0294163	0.0118592	0.141165	0.251315	-0.189672	-0.042185	0.0219691	0.116198
H277	0.520718	-0.0956517	-0.294707	0.229015	1.67871	0.38986	0.990877	0.161283	0.0202348	-0.212554	-0.08876	0.223501	-0.213512	0.201727	-0.328678	-0.0386488	-0.0697988	0.0104451	0.105112	-0.019725	-0.0260237	-0.00567559	0.0199152	0.0809778
H278	0.433187	0.0333791	0.543769	0.185914	2.0651	0.358885	0.980087	0.241055	-0.123168	-0.1118	-0.106747	0.281027	-0.191946	0.130732	-0.325033	0.0781205	0.0680678	0.0184784	0.163032	0.381168	-0.180107	-0.0462148	0.0249306	-0.0298634
H280	0.369999	-0.198261	0.419103	0.170374	2.11427	0.300649	0.785367	0.353491	-0.0507805	-0.217063	0.00694893	0.31319	-0.0502708	0.17651	-0.243685	0.0870338	0.102279	0.00436518	0.036739	0.622193	-0.211886	-0.0226084	0.0116629	0.237692
H281	0.362967	-0.0206712	0.568166	0.173382	1.83567	0.312986	1.37365	0.458742	-0.177072	-0.429111	0.00437936	0.223366	-0.230977	0.215101	-0.52895	0.014267	-0.0228874	0.00272013	0.223814	0.553074	-0.32253	-0.0367819	0.00779432	0.0596374
H282	0.294312	-0.132721	0.325588	0.212363	1.69237	0.139044	1.44684	0.366274	-0.0671259	-0.209097	-0.0235538	0.265901	-0.424999	0.199014	-0.650811	-0.371087	-0.102324	0.0138189	0.169262	0.570771	-0.238145	-0.0357292	0.0315811	-0.222452
H283	0.431198	-0.111328	0.154817	0.0959092	1.86826	0.351756	1.24294	0.437238	0.0536112	-0.272156	0.00190622	0.2844	-0.0888427	0.20144	-0.420206	0.111451	-0.170408	0.0118292	0.196699	0.38925	-0.0530827	-0.0244734	0.0382093	0.314444
H284	0.302792	-0.148572	0.674628	0.190344	1.73969	0.310424	0.971663	0.375157	-0.119177	-0.0902066	-0.0836804	0.199003	-0.405184	0.392604	-0.414657	0.189722	0.00969142	0.00914691	-0.0561566	0.71455	-0.231861	-0.0369247	0.0144107	0.181785
H285	0.521114	-0.259332	0.122919	0.111004	1.93379	0.450765	1.30025	0.408926	-0.106801	-0.194002	-0.102206	0.24295	-0.14967	0.0823804	-0.509784	0.0934431	-0.0584634	0.0116795	0.174325	0.266689	-0.210338	-0.0431981	0.0227876	-0.128854
H286	0.526492	-0.075752	0.0582149	0.229424	1.98301	0.261527	1.39372	0.438511	-0.102125	-0.126172	-0.0941425	0.16058	-0.22691	0.181563	-0.441525	0.0583874	-0.124973	0.00175875	0.284055	0.290558	-0.179084	-0.0226243	0.0192585	0.0290561
H287	0.141776	-0.0193763	0.571099	0.174679	1.56084	0.169113	1.32889	0.196621	-0.0743179	-0.110165	-0.186267	0.327928	-0.146241	-0.0972496	-0.356279	0.691546	-0.152197	0.0144087	0.254553	0.512393	-0.425851	-0.0562073	0.0387804	0.0761631
H288	0.396411	-0.175576	0.663912	0.125304	1.7396	0.277291	1.65995	0.420181	0.050768	-0.291246	-0.119011	0.353591	-0.133653	0.11091	-0.293172	0.121633	-0.0587075	0.00650691	0.154924	0.319432	-0.109435	-0.0331995	0.015426	0.622453
H289	0.246074	-0.0636039	-0.0758648	0.17708	1.78632	0.412695	1.27984	0.508095	-0.0597791	-0.146066	-0.182755	0.270001	-0.140877	0.126529	-0.562436	-0.270492	-0.104801	0.0096625	0.395487	0.52221	-0.281552	-0.0262753	0.0317583	-0.150291
H290	0.543048	-0.228739	-0.208514	0.293176	1.81315	0.381911	1.09749	0.367751	-0.0132538	-0.163681	0.0364445	0.368153	-0.0810279	0.149814	-0.340199	-0.258951	-0.160741	-0.00294189	0.0117395	0.246364	-0.0205355	-0.0242823	0.00163535	-0.0314899
H291	0.373708	-0.0973836	0.155254	0.108975	1.70708	0.320484	1.41432	0.331168	-0.0388533	-0.285199	-0.146861	0.168525	-0.0824078	0.241819	-0.499724	-0.165209	-0.0671573	0.00544789	0.342776	0.484323	-0.290661	-0.049108	0.0193128	0.221244
H292	0.322028	0.00480323	0.704053	0.040889	1.48555	0.316427	1.04992	0.341006	-0.0178089	-0.0368855	-0.0588699	0.399798	0.0035655	0.275936	-0.549321	0.396848	0.17607	0.018643	0.111766	0.676217	-0.13867	-0.0392909	0.0160377	0.557576
H293	0.361928	-0.0900199	-0.312967	0.353043	1.48942	0.314329	1.33248	0.383904	-0.0201164	-0.16995	-0.00973254	0.123248	-0.155227	-0.0866722	-0.270873	0.0539952	-0.331349	-0.00606909	0.391714	0.343973	-0.129364	0.0107853	0.0275188	-0.448858
H294	0.409895	-0.0919035	0.326005	0.140664	1.43701	0.330669	1.54263	0.323307	0.135048	-0.131272	-0.0430844	0.349239	0.0988228	0.178683	-0.3065	0.270521	-0.0838054	0.00200366	0.277586	0.255393	-0.013374	-0.0294498	0.0192827	0.566883
H295	0.247795	-0.186942	0.650687	0.189811	1.80463	0.36509	0.858674	0.514105	0.0633296	-0.0271903	-0.0570267	0.40186	0.124413	0.177419	-0.322403	0.506654	0.194176	0.0118115	0.152349	0.419748	-0.135093	-0.0311311	0.0228744	0.628829
H296	0.303529	-0.177611	0.862799	0.170752	1.2621	0.296886	1.36567	0.295642	0.0845008	-0.324964	-0.0247913	0.293629	0.0699047	0.206096	-0.138159	0.864429	0.122392	0.0109037	0.0784507	0.464928	-0.104827	-0.0310665	0.0228034	0.69524
H297	0.483141	-0.125523	-0.0132805	0.302022	2.24358	0.423647	1.25305	0.384978	-0.0239357	-0.127105	0.049963	0.252072	0.0354394	0.192672	-0.465393	-0.0916821	-0.00922329	0.0109933	0.0903067	0.232658	-0.103039	-0.0261837	0.00593059	-0.00148096
H298	0.197504	-0.0829585	0.62892	0.11515	1.14191	0.105468	0.522196	0.253674	0.0132453	-0.137156	0.0183303	0.184321	0.26956	0.168025	-0.48357	1.57139	0.200875	0.00644482	0.0422169	0.693676	-0.118664	-0.0350737	0.0149956	0.453859
H299	0.405776	-0.199276	0.34565	0.210593	1.76917	0.381261	1.07821	0.48083	0.053147	-0.291749	-0.0935797	0.397481	0.00523588	0.173656	0.215445	0.84329	0.179177	0.015954	0.071058	0.525692	-0.244887	-0.0468107	0.0219396	0.55574
H300	0.38461	-0.179228	0.0559417	0.358846	1.56247	0.0143122	0.885389	0.376142	-0.0625296	0.0248502	-0.16811	0.254779	-0.29641	0.0311934	-0.542848	-0.00786897	-0.00643324	0.00325643	0.0684586	0.631547	-0.275851	-0.0352655	0.0377878	-0.326669
H301	0.43114	0.0348798	0.567812	0.0665811	1.63062	0.247719	1.74345	0.261635	-0.113159	-0.162795	-0.143501	0.169969	-0.351844	0.195046	-0.471778	0.340898	-0.207256	0.00896156	0.251154	0.321298	-0.21192	-0.0563508	0.0263637	0.436306
H302	0.535054	-0.141037	0.00439603	0.292313	1.89597	0.307284	1.17718	0.408099	-0.0519935	-0.200496	-0.0391033	0.277738	-0.230936	0.198253	-0.312711	-0.17292	-0.0736003	0.0138461	0.123264	0.488877	-0.18794	-0.0204685	0.0270022	-0.104
H303	0.207543	-0.0458519	-0.165969	0.235485	1.38524	0.435048	1.73358	0.535341	-0.00483493	-0.10447	-0.0404064	0.22994	-0.155174	-0.10487	-0.343832	0.124319	-0.14804	-0.00838585	0.321424	0.533131	-0.114974	-0.00364994	0.0163881	-0.365325
H304	0.289356	-0.0869506	0.0406159	0.145478	1.64469	0.366651	1.43326	0.330267	-0.0533287	0.119531	-0.128299	0.0921701	-0.301507	0.119351	-0.320131	-0.458886	-0.137927	0.0195072	0.27997	0.53345	-0.282529	-0.0253642	0.0514268	0.047356
H305	0.31136	-0.110053	0.814465	0.0640026	1.45728	0.315777	1.25826	0.284912	0.132579	-0.279384	0.000930671	0.30746	0.173995	0.24276	-0.306476	0.179511	0.190984	0.00737535	0.0396045	0.747428	-0.0483578	-0.0199826	0.0148452	0.771425
H306	0.221778	-0.147411	0.323352	0.033639	1.68641	0.43482	1.29387	0.411437	0.0149543	-0.300165	-0.176815	0.138109	-0.152546	0.289979	-0.351281	-0.0594382	-0.00613185	0.013427	0.298851	0.577824	-0.439405	-0.0350448	0.033625	0.431127
H307	0.19827	-0.11573	0.21114	0.0756905	1.90216	0.364074	1.32409	0.443242	-0.0394637	0.0610591	-0.159244	0.344435	-0.14561	0.233118	-0.405955	-0.299129	0.0520103	0.0209356	0.252668	0.669661	-0.336505	-0.0375907	0.0333796	0.0992105
H308	0.245184	-0.105249	0.572374	0.160044	1.39136	0.0781279	0.33244	0.0245406	-0.0662592	-0.125345	-0.076623	0.172233	-0.128182	-0.014661	-0.548613	0.318713	-0.0675606	-0.00958747	-0.0809394	0.55664	0.00901997	-0.00217808	0.0140301	0.00204186
H309	0.466604	-0.224495	0.37109	0.146611	1.60531	0.498682	1.20699	0.413374	0.172548	-0.150282	0.0118629	0.478696	0.162724	0.143407	-0.128981	-0.0443104	0.0572388	0.01547	0.110109	-0.00437412	-0.0333985	-0.0379434	0.0112763	0.759171
H310	0.234322	-0.236607	0.481163	0.199521	1.29435	0.281196	1.10338	0.426651	0.0729923	-0.31175	-0.104387	0.113207	0.0384591	0.115363	-0.0935971	0.648705	-0.0554543	-0.00303622	0.0445282	0.254304	-0.117306	-0.0363401	0.0144832	0.544387
H311	0.54041	-0.0170754	-0.0798282	0.264464	1.68805	0.454016	1.57635	0.490306	-0.0126519	0.0588442	-0.0480778	0.269928	-0.138301	0.192847	-0.387409	0.103358	-0.0736326	0.0293089	0.302896	0.302247	-0.262562	-0.0447979	0.0538773	0.112058
H312	0.369447	-0.25852	0.46217	0.149294	1.63295	0.230766	1.53471	0.372027	0.017689	-0.0896053	-0.0310101	0.355186	0.0888096	0.101924	-0.476996	0.00381875	-0.0215768	0.0102943	0.0529547	0.314343	0.00380303	-0.0372943	0.0300956	0.162973
H313	0.198829	-0.242306	0.579444	0.0456955	1.31662	0.322844	1.37864	0.387741	0.0500889	-0.262143	-0.0224266	0.317406	0.0229421	0.369532	-0.425886	-0.0909314	0.101997	0.00560084	0.138813	0.60484	-0.0682582	-0.0314946	0.0206238	0.369148
H314	0.0350492	-0.111551	0.725331	0.101815	1.74683	0.365831	1.2083	0.461877	-0.0479326	0.0107971	-0.155185	0.445021	-0.0960128	0.112323	-0.0134491	0.296083	0.016242	0.0143939	0.199997	0.450173	-0.0220679	-0.0554777	0.0356315	0.466694
H315	0.0656338	-0.148472	0.911362	0.143447	1.44812	0.189367	0.253057	0.432809	-0.121017	-0.0960637	-0.096545	0.531941	-0.160019	0.0966506	-0.357601	-0.370647	0.156671	0.0253442	-0.0275056	0.293954	-0.0208544	-0.0569901	0.0310241	0.126706
H316	0.195912	-0.318443	0.611564	0.135811	1.62255	0.236197	0.0373489	0.477783	0.0202891	-0.110192	-0.0131133	0.354111	0.0378322	0.141814	-0.245625	0.318875	0.0607518	0.00507376	-0.250271	0.264137	0.0618082	-0.0451965	0.0274324	0.532083
H317	0.505215	-0.1395	0.0298614	0.207426	1.76178	0.326605	1.35393	0.454137	-0.0468309	-0.112038	0.0189599	0.291382	-0.132192	0.23101	-0.603889	-0.193074	-0.0449481	0.0197568	0.155344	0.321567	-0.154445	-0.0318949	0.0340406	-0.129696
H318	0.314815	-0.237941	0.294443	0.232521	2.08939	0.191293	0.821829	0.290418	-0.0260449	-0.111263	-0.0775505	0.543473	-0.280731	0.102562	-0.159399	-0.264002	-0.176223	0.00201362	-0.00940255	0.405519	-0.00914898	-0.00825056	0.0201343	0.0768543
H319	0.192297	-0.28148	0.548016	0.264307	1.37276	0.104826	0.874331	0.28392	-0.0701746	-0.449765	-0.0547099	0.307616	-0.0519392	0.0631027	-0.560358	0.515005	-0.0391467	0.0152984	0.0603738	0.542835	-0.106012	-0.0176302	0.0525552	0.134445
H320	0.183691	-0.241628	0.456916	0.292642	1.54725	0.356822	1.04993	0.390407	0.0660204	-0.237839	-0.0761063	0.333163	0.11755	0.186011	-0.259099	0.578586	0.0610457	0.0117999	0.114341	0.691612	-0.141539	-0.0465061	0.0283041	0.459279
H321	0.18239	-0.304116	0.36574	0.284751	1.59885	0.00552328	0.748435	0.26554	-0.0026922	-0.1202	-0.126794	0.369547	-0.00610729	0.055844	-0.49969	0.0881919	0.237362	0.0138226	-0.109982	0.610636	-0.150258	-0.0293199	0.0286499	-0.0247957
H322	0.41117	-0.0408474	0.184536	0.212982	2.06013	0.236155	1.47684	0.361517	-0.0201524	-0.289937	-0.109324	0.328464	-0.314872	0.222018	-0.335623	-0.0185639	-0.138461	0.0140271	0.191904	0.432892	-0.22677	-0.0297621	0.0317663	0.248886
H323	0.427288	-0.0803196	0.120208	0.230638	1.85832	0.323161	1.62011	0.433773	-0.0909894	-0.108006	-0.06432	0.242299	-0.270682	0.209777	-0.627891	-0.296428	-0.0979653	0.0136371	0.241331	0.398686	-0.18117	-0.0252184	0.0251053	-0.221285
H324	0.323446	-0.204046	0.455646	0.243149	1.77372	0.342391	1.19379	0.428877	-0.0745859	-0.0744699	-0.0741291	0.300188	-0.142081	0.201356	-0.568522	-0.0677167	-0.0501334	0.00526351	0.163444	0.503944	-0.150761	-0.0498402	0.0181055	0.186204
H325	0.442211	-0.299473	0.250787	0.198739	1.73686	0.343202	1.03658	0.500031	-0.196567	-0.211682	0.0091577	0.181542	-0.0353285	-0.0633932	-0.499837	-0.0141718	-0.178832	0.00973491	0.167008	0.317038	-0.17727	-0.0284416	0.0274978	-0.159163
H326	0.33517	-0.283612	0.746076	0.190012	1.58617	0.23685	0.951985	0.281244	0.0313336	-0.169772	-0.0683145	0.354172	0.13475	0.088081	-0.446545	0.660823	0.112656	0.0143775	0.0146873	0.378018	-0.198958	-0.049213	0.0311041	0.654947
H327	0.45963	-0.145246	-0.111112	0.263233	1.6236	0.330196	0.984475	0.464821	-0.0688784	-0.280711	-0.113705	0.231987	-0.385244	0.168073	-0.451928	-0.0950191	-0.0891915	0.0160648	0.121119	0.343545	-0.187631	-0.0277966	0.0356936	-0.0119668
H328	0.37222	-0.194911	0.300354	0.211634	1.68609	0.352296	1.63946	0.595115	0.090066	-0.303288	-0.0269944	0.255276	0.0954	0.191126	-0.212065	0.310718	0.0284328	0.0206393	0.227507	0.337871	-0.222382	-0.0404188	0.0297688	0.413625
H329	0.483699	-0.211089	0.259616	0.131243	1.42863	0.25729	1.36531	0.58577	0.037775	-0.2179	0.0757896	0.373928	0.0336232	0.319808	0.126219	-0.339904	-0.076759	-0.0155008	0.129282	0.370714	-0.0491213	-0.0261768	-0.0193825	0.280194
H330	0.284258	-0.184639	0.459882	0.166313	1.4622	0.299392	1.27133	0.405245	0.0535271	-0.289589	-0.044948	0.22913	0.152741	0.143886	-0.338929	1.05324	0.0191297	-0.00542482	0.108424	0.389619	-0.109391	-0.0330085	0.0146417	0.52824
H331	0.451652	-0.184291	-0.0577746	0.274146	1.65033	0.340871	1.4473	0.389441	0.0576994	-0.393651	-0.0326928	0.237491	-0.190735	0.130048	-0.453788	0.0897693	-0.180745	-0.00389967	0.0954467	0.347796	-0.161334	-0.0326319	-0.000612625	0.326199
H332	0.472741	-0.0881993	0.0545081	0.262678	1.95301	0.355504	1.37303	0.511606	-0.0413286	-0.285553	0.00873211	0.214429	-0.141936	0.27594	-0.299599	-0.0239034	-0.114992	0.0244218	0.260657	0.219524	-0.189671	-0.0287639	0.0448945	0.13488
H333	0.0456407	-0.193914	-0.124055	0.267906	1.35774	-0.275663	0.817149	-0.0301114	-0.179693	-0.0059109	-0.0873136	0.385841	-0.503884	-0.0209637	-0.406703	-0.276996	-0.221571	0.0066296	-0.0495915	0.668954	-0.241445	-0.0426102	0.041492	-0.57101
H346	0.296903	0.0124466	0.196672	0.345724	1.92339	0.330494	1.55207	0.62024	-0.0685508	-0.118747	-0.143657	0.193572	-0.212235	0.117316	-0.466266	-0.157203	-0.0776865	0.00798654	0.295155	0.609425	-0.155995	-0.0279576	0.0341681	0.0108411
H347	0.148764	-0.111067	0.261957	0.27059	1.69032	0.199093	1.41706	0.380818	-0.137768	-0.365308	-0.0772856	0.242651	-0.212471	0.210624	-0.57075	-0.175929	-0.154031	0.0214604	0.200659	0.564374	-0.246498	-0.0466806	0.0442388	-0.103068
H348	0.390101	-0.154624	0.401625	0.117129	1.77803	0.2909	1.36964	0.398814	0.0326895	-0.124154	-0.0736506	0.296318	-0.0977213	0.325702	-0.496446	0.038656	0.108214	0.0100547	0.16428	0.464658	-0.18108	-0.0354	0.0206373	0.457311
H349	0.203349	-0.0840545	0.270318	0.256814	1.75204	0.264701	1.06238	0.562502	-0.0777254	-0.109921	-0.0946137	0.435363	-0.195855	0.118383	-0.651427	-0.457562	0.0345219	0.00291528	0.157722	0.696027	-0.158563	-0.024513	0.0072536	-0.181855
H350	0.401611	-0.118323	0.655608	0.11522	1.76571	0.349322	1.19832	0.431615	0.111298	-0.278909	-0.000348882	0.295648	0.117974	0.284945	-0.475861	0.477777	0.15829	0.0188861	0.146888	0.419166	-0.0955576	-0.0272947	0.025203	0.702471
H351	0.550384	-0.215827	0.36328	0.183054	1.72139	0.436974	1.21278	0.456967	-0.00670377	-0.202837	-0.0135667	0.339366	-0.12346	0.172675	-0.420281	0.146887	-0.0970119	0.0127957	0.204583	0.313603	-0.185823	-0.0442146	0.0374202	0.246212
H352	0.444464	-0.282919	0.457147	0.153513	1.7547	0.343425	1.36044	0.302809	0.0729061	-0.164975	0.0482901	0.329287	0.17071	0.103505	-0.266373	0.529164	0.022906	0.00863428	0.0121178	0.396529	0.00908564	-0.0337518	0.0187203	0.630276
H400	0.247323	0.0175061	0.787971	0.0834633	1.33487	0.221537	1.35586	0.290847	0.019788	-0.0113893	-0.150979	0.368017	-0.054029	0.353816	-0.614627	0.476435	0.163705	0.0282154	0.145437	0.585982	-0.251312	-0.0217374	0.0329833	0.600999
H401	0.32502	-0.258037	-0.428403	0.568595	1.39419	-0.132919	0.418449	0.206819	-0.051776	-0.387117	0.0480609	0.24103	-0.298992	0.274143	-0.256293	-0.656943	-0.00149703	0.00100383	-0.0713878	0.452348	-0.109115	-0.00976777	0.000231987	-0.231054
H402	0.41767	-0.205694	-0.220954	0.239253	1.99546	0.247468	0.834389	0.490386	-0.0823882	-0.387679	0.0197823	0.241668	-0.0055893	0.502948	-0.420143	-0.258979	0.0254023	0.00762323	0.0901762	0.519929	-0.0561775	-0.0356992	0.0161485	0.0360512
H403	0.488084	-0.187034	0.192537	0.287226	1.50181	0.0753371	1.10909	0.170703	0.00217421	-0.214879	-0.0452177	0.495558	-0.199972	0.0557398	-0.602537	-0.141275	0.0206369	0.00590444	-0.0649473	0.719561	0.0045111	-0.010321	0.0245872	-0.0322389
H404	0.334142	-0.252532	0.317751	0.173692	1.7688	0.306631	0.990951	0.583624	-0.0705854	-0.141599	-0.145887	0.423717	-0.177856	0.106311	-0.426987	-0.649407	0.00651508	0.00407438	0.17031	0.514411	-0.195261	-0.050627	0.00664892	-0.00991213
H405	0.213637	-0.0767709	1.00258	0.260473	1.41552	0.274992	0.68692	0.414348	0.0239902	0.0347474	-0.0551394	0.45087	0.348428	0.0996095	-0.200743	-0.000718521	0.154503	0.00264213	0.0679562	0.630346	0.136253	-0.0341012	0.0163966	0.377089
H406	0.436853	-0.103694	-0.220458	0.168366	1.62326	0.319629	1.0563	0.553536	-0.0617297	-0.434525	0.0136568	0.169114	-0.11866	0.496756	-0.56194	-0.351978	0.0771743	-0.00145083	0.172686	0.54737	-0.254143	-0.0482837	-0.00647492	-0.0140913
H407	0.332282	-0.198409	0.232211	0.244025	1.69664	0.3493	1.29023	0.478959	-0.124361	-0.207424	0.0103416	0.274588	-0.153928	0.397831	-0.797949	-0.332605	0.154233	0.0190047	0.0430615	0.21943	-0.24132	-0.0321007	0.0219352	-0.388519
H408	0.194524	0.14886	0.0415668	0.126322	1.12576	0.0560336	1.00133	0.298781	-0.202025	-0.0209484	-0.19606	0.0479936	-0.324564	0.448899	-0.533787	-0.286706	0.0683233	0.00592522	0.322343	0.151354	-0.351617	-0.0588505	2.13675e-05	-0.290225
H409	0.502946	-0.010867	-0.0934592	0.21661	2.10953	0.391051	1.07143	0.708695	-0.071558	-0.177549	-0.017236	0.215247	-0.0645496	0.469989	-0.360619	-0.256977	0.116216	0.00404632	0.26566	0.262705	-0.125323	-0.0430491	0.00705908	0.038513
H410	0.227175	-0.143777	0.425879	0.264679	1.31287	-0.0311731	0.579291	0.301609	-0.164237	-0.1207	-0.169494	0.256835	-0.485057	0.00785285	-0.474612	-0.322246	0.0257869	0.00912327	-0.0347328	0.729619	-0.086032	-0.0104927	0.0351294	-0.54622
H411	0.599189	-0.093964	-0.0377607	0.290997	2.42095	0.288196	0.998545	0.567146	-0.112396	-0.0034086	-0.0744718	0.146575	0.028451	0.279307	-0.317866	-0.34983	0.0353009	-0.014728	0.0691952	0.378897	-0.0756101	-0.0407476	-0.0217932	-0.119948
H412	0.386717	-0.153804	1.04263	0.121602	1.05428	0.231547	0.723501	0.381518	0.048804	-0.105058	0.0133039	0.339386	0.372339	0.25048	-0.524774	-0.0978575	0.364687	0.0191548	0.149822	0.20293	0.0494536	-0.0393179	0.0188187	0.621514
H413	0.438118	-0.167443	0.742764	0.231686	1.47776	0.295508	1.02688	0.27766	0.0895637	-0.32247	0.00721142	0.36793	0.262209	0.231792	-0.322574	-0.216117	0.115021	0.00379674	0.0505556	0.483618	0.245941	-0.0190607	0.0174017	0.488209
H414	0.426986	0.0115768	0.0659024	0.17788	1.91612	0.0746484	0.417009	0.420754	-0.118832	-0.140919	0.0347771	0.329892	-0.299721	0.310503	-0.670498	-0.0674639	0.0678387	0.0188719	0.0537296	0.590611	-0.184773	-0.0301659	0.0314652	-0.167322
H415	0.238944	-0.00642669	0.37359	0.0975274	2.03371	0.223613	0.923667	0.28023	-0.106458	-0.0124783	-0.168903	0.249867	-0.630261	0.226917	-0.49383	-0.280587	-0.0524645	0.0088858	0.0947657	0.559242	-0.304468	-0.0295788	0.0197243	-0.156974
