# Supplementary material for: Inferring tumor-specific cancer dependencies through integrating ex vivo drug response assays and drug-protein profiling
Source: PLoS Comput Biol. 2022 Aug 22;18(8):e1010438. doi: 10.1371/journal.pcbi.1010438 (PMC9436053; doi:10.1371/journal.pcbi.1010438)
Supplement: S7 Table — (XLSX) [file pcbi.1010438.s018.xlsx]

## Sheet: Sheet1
S7 Table. Compounds used in the drug screen datasets included in our study
Drug	Synonyms	GDSC dataset	beatAML dataset	EMBL2016 dataset
AEW-541	NVP-AEW541	No	No	Yes
Afatinib	Afatinib Dimaleate, BIBW2992-MA2, BIBW-2992	Yes	Yes	Yes
Alectinib	AF-802, CH-5424802, AF-802, CH-5424802	Yes	No	Yes
Alisertib	MLN-8237, MLN-8237-004, Alisertib Sodium	Yes	Yes	No
Alvocidib	HL-275, HMR-1275, L-868275, L-86-8275, NSC-649890, MDL-107826A, Flavopiridol, Alvocidib HCl	Yes	No	Yes
Apitolisib	RG-7422, G-038390, GDC-0980.1, G-038390.1, GDC-0980	Yes	No	No
AT-7519		Yes	Yes	Yes
AT-9283		No	No	Yes
Axitinib	AG-013736, Inlyta, AG-13736	Yes	Yes	No
AZD-1208		No	No	Yes
AZD-1480		No	Yes	Yes
AZD-6482		No	No	Yes
AZD-7762		Yes	No	Yes
AZD-8055	AZ-12600000	Yes	No	Yes
Barasertib	AZD-1152	No	Yes	Yes
BI-2536		Yes	Yes	Yes
BMS-387032	SNS-032	No	Yes	Yes
BMS-754807		Yes	No	Yes
BMS-777607		No	No	Yes
Bosutinib	Bosulif, SKI-606, Bosutinib Monohydrate	Yes	Yes	Yes
Brivanib	BMS-540215	Yes	No	Yes
Cabozantinib	BMS-907351, Cometriq, Cabozantinib S-Malate, XL-184	Yes	Yes	Yes
Canertinib	PD-0183805, PD-183805, Canertinib Dihydrochloride, CI-1033, SN-26606	Yes	Yes	Yes
Cediranib	AZD-2171, ZD-2171, Recentin, Cediranib Maleate	No	Yes	Yes
Ceritinib	NVP-LDK378-NX	No	No	Yes
Cobimetinib	RG-7420, GDC-0973, Cobimetinib Fumarate, XL-518, RG-7420, RG-7421, GDC-0973	No	No	Yes
CP-724714		Yes	No	No
Crenolanib	ARO-002-26, CP-868596, ARO-002, Crenolanib Besylate, 596-26, CP-868	No	Yes	No
Crizotinib	Xalkori, PF-2341066	Yes	Yes	Yes
CUDC-101		Yes	No	No
Dabrafenib	GSK2118436A, GSK2118436B, Dabrafenib Mesylate	Yes	No	Yes
Dacomitinib	PF-00299804, PF-00299804-03	Yes	No	No
Dasatinib	Sprycel, BMS-354825-03, BMS-354825	Yes	Yes	Yes
Dinaciclib	MK-7965, SCH-727965	No	No	Yes
Dovitinib	TKI-258, CHIR-258, Dovitinib Lactate, NVP-TKI258, GFKI-258	No	Yes	No
Encorafenib	NVP-LGX818, LGX-818, NVP-LGX818-NXA	No	No	Yes
Entrectinib	RXDX-101, NMS-E628	No	Yes	No
Enzastaurin	LY-317615, Enzastaurin HCl	Yes	No	Yes
Erlotinib	RG-1415, Tarceva, OSI-774, R-1415, CP-358774, Ro-508231, CP-35877401, CP-358774-01, Erlotinib HCl	Yes	Yes	Yes
Fedratinib	SAR-302503, TG-101348, TG-101348, TG101348, SAR-302503	Yes	No	Yes
Filgotinib	G-146034, GLPG-0634, G-146034_101, Filgotinib hydrochloride	No	No	Yes
Foretinib	GSK089, XL-880, EXEL-2880, GSK1363089, GSK1363089G	Yes	Yes	Yes
Galunisertib	LY-2157299	No	No	Yes
Gefitinib	Iressa, ZD-1839	Yes	Yes	Yes
Gilteritinib	Gilteritinib fumarate, ASP-2215 HEMIFUMARATE, ASP-2215	No	Yes	No
GSK-1059615	GSK615	Yes	No	No
GSK-1070916		Yes	No	No
GSK-2110183	GSK2110183B, Afuresertib, GSK2110183, GSK2110183C, Afuresertib HCl	No	No	Yes
GSK-461364	GSK461364, GSK461364A	No	No	Yes
GSK-690693		Yes	Yes	Yes
Ibrutinib	CRA-032765, PCI-32765-00, PCI-32765	No	Yes	Yes
Imatinib	Gleevec, Imatinib mesylate, STI-571	Yes	Yes	Yes
IMD-0354		Yes	No	No
JNJ-38877605		Yes	Yes	No
KW-2449		No	Yes	No
Lapatinib	GW-2016, GW-572016, GW572016F, Lapatinib Ditosylate, Tykerb, Lapatinib ditosylate monohydrate	Yes	No	No
Lenvatinib	E7080, ER-203492-00, Lenvatinib Mesylate	No	Yes	Yes
Lestaurtinib	CEP-701, SP-924, KT-555, SP924, KT-5555, A-1544750, SPM-924, A-154475	Yes	Yes	Yes
Linifanib	ABT-869, RG-3635, AL-39324	Yes	Yes	Yes
Linsitinib	OSI-906, ASP-7487, OSI-906AA	Yes	No	No
LY-2584702		No	No	Yes
Masitinib	AB-1010	Yes	Yes	No
MGCD-265		No	Yes	No
Midostaurin	PKC-412, CGP-41251, NVP-PKC412	Yes	Yes	No
MK-1775	AZD-1775	No	No	Yes
MK-2206		Yes	Yes	Yes
MLN-8054		No	Yes	Yes
Motesanib	AMG-706, Motesanib Diphosphate	Yes	Yes	Yes
Neratinib	CDP-820, HKI-272, WAY-179272	No	Yes	Yes
Nilotinib	AMN-107, Tasigna, Nilotinib Hydrochloride Monohydrate	Yes	Yes	Yes
Nintedanib	BIBF-1120, Nintedanib Esylate	Yes	No	Yes
Omipalisib	GSK2126458	Yes	No	Yes
OSI-027		Yes	No	No
OSI-930		Yes	No	No
Osimertinib	AZD-9291, Osimertinib mesylate, AZD-9291 mesylate	No	No	Yes
Palbociclib	PD-0332991, PF-0008066573, Palbociclib Isethionate, PD-03329910054	Yes	Yes	Yes
Pazopanib	GW786034, Votrient, Pazopanib HCl, GW786034B	Yes	Yes	Yes
PD-325901	PD-0325901	Yes	No	Yes
Pelitinib	EKB-569, WAY-EKB-569	Yes	Yes	No
PF-3758309	PF-03758309	No	No	Yes
PF-477736	PF-00477736	No	No	Yes
PF-562271	PF-00562271	Yes	No	Yes
PHA-793887		Yes	No	No
Pictilisib	RG-7321, GDC-0941	Yes	No	Yes
Ponatinib	AP-24534 HCl, AP-24534, Iclusig, Ponatinib HCl	Yes	Yes	Yes
Quizartinib	AC220, AC-220, Quizartinib Dihydrochloride, AC010220.2HCl, AC010220, ASP-2689	Yes	Yes	Yes
R-406		No	No	Yes
R-547	RG-547	No	No	Yes
Rabusertib	IC-83, LY-2603618	No	No	Yes
RAF-265	CHIR-265, NVP-RAF265	No	Yes	Yes
Refametinib	RDEA-119, BAY-86-9766	Yes	No	No
Regorafenib	Stivarga, BAY-73-4506, BAY-734506 monohydrate	No	Yes	No
Ribociclib	LEE-011, NVP-LEE011	No	No	Yes
Rigosertib	Rigosertib Sodium, ON-01910.Na, ON-01910	No	No	Yes
Ruboxistaurin	LY-333531	No	Yes	No
Ruxolitinib	INCB-018424, Jakafi, Ruxolitinib Phosphate, INCB-018424 Salt	Yes	Yes	Yes
Saracatinib	AZ-10353926, Saracatinib Difumarate, AZD-0530 difumarate, AZD-0530	Yes	Yes	Yes
SCH-900776	MK-8776	No	No	Yes
Seliciclib	Rosovitine, CYC-202, AL-39256	Yes	No	Yes
Selumetinib	AZD-6244 HYD-SULFATE, ARRY-886, ARRY-142886, AZD-6244 Hydrogen sulfate, AZD-6244, Selumetinib Sulfate	Yes	Yes	Yes
SGX-523		No	Yes	Yes
Silmitasertib	CX-4945	No	No	Yes
Sorafenib	[11C]-Sorafenib, Sorafenib Tosylate, BAY-54-9085, BAY-43-9006, Nexavar	Yes	Yes	Yes
Sotrastaurin	AEB071, AEB-071, Sotrastaurin Acetate, NVP-AEB071	No	No	Yes
Sunitinib	SU-11248, Sutent, Sunitinib Malate	Yes	Yes	Yes
Tandutinib	MLN-518, CT-53518, MLN-0518	No	Yes	Yes
TG-100115	TG100-115	No	Yes	Yes
Tivozanib	AV-951, KRN-951, Kil8951, Tivozanib HCl, Kil-8951, ASP-4130	Yes	Yes	No
Tofacitinib	Tasocitinib, Tofacitinib Citrate, CP-690, Xeljanz, CP-690550-10, Tasocitinib Citrate, CP-690550	No	Yes	Yes
Tozasertib	VX-68, MK-045, Tozasertib Lactate, MK-0457, VX-680	Yes	Yes	Yes
Trametinib	GSK1120212, GSK1120212B, Trametinib Dimethyl Sulfoxide	Yes	Yes	Yes
Vandetanib	Caprelsa, GNF-Pf-2188, Zactima, ZD-64, ZD-6474	No	Yes	Yes
Vatalanib	PTK787, PTK-787, K-222584, CGP-79787, BAY-86-5127, ZK-222584, CGP-79787D, NVP-PTK787	No	Yes	No
Vemurafenib	PLX-4032, Ro-5185426, RG-7204, Zelboraf	No	Yes	Yes
Volasertib	BI-6727, BI-6727-CL3, Volasertib Trihydrochloride	No	Yes	Yes
VX-702		Yes	No	No
Y-39983	Y-33075	Yes	No	No
